# Supplementary material for: Deep sequencing reveals as-yet-undiscovered small RNAs in Escherichia coli
Source: BMC Genomics. 2011 Aug 24;12:428. doi: 10.1186/1471-2164-12-428 (PMC3175480; doi:10.1186/1471-2164-12-428)
Supplement: Additional File 2 — Summary of the 80 previously known sRNAs. Information regarding the previously known sRNAs was obtained from RegulonDB version 6.3 http://regulondb.ccg.unam.mx/. [file 1471-2164-12-428-S2.XLS]

## Sheet: Additional File 2
Additional File 2
Summary of the 80 previously known sRNAs.
Information regarding the previously known sRNAs was obtained from RegulonDB version 6.3 (http://regulondb.ccg.unam.mx/).
‘Blattner ID’: the blattner number for the sRNAs.
‘No. reads’: the average number of deep sequencing reads mapped to each known sRNA was calculated as the total number of reads divided by the length of the known sRNA.
‘Coverage’: the proportion of the length mapped by the deep sequencing reads along the full length of the known sRNA.
sRNA name	Blattner ID	Genomic location			Length (nt)		No. reads (mean)		Coverage (%)		Comments (See Additional File 11 for the references)
ffs	b0455	475672	→	475785	114		3125.41		100		4.5S RNA component of the signal recognition particle (SRP)
sroB	b4585	506428	→	506509	82		2379.72		100		SroB small RNA
isrA	b4426	1403676	←	1403833	158		1717.23		100		IsrA small RNA
ssrS	b2911	3054005	→	3054187	183		904.164		100		6S RNA
sokC	b4413	16952	→	17006	55		82.3273		100		antisense RNA blocking mokC and hokC translation
sokB	b4429	1490143	→	1490198	56		80.5357		100		antisense RNA blocking mokB and hokB translation
ryfD	b4609	2732175	←	2732317	143		66.1469		100		RyfD small RNA
ryjB	b4624	4526000	→	4526089	90		36.0889		100		RyjB small RNA
rdlA	b4420	1268546	→	1268612	67		14.3881		100		antisense RNA, trans-acting regulator of ldrA
rdlB	b4422	1269081	→	1269146	66		3.63636		100		antisense RNA, trans-acting regulator of ldrB
rybB	b4417	887200	←	887280	81		1.7037		100		RybB small RNA
rdlC	b4424	1269616	→	1269683	68		4.63235		97.0588		antisense RNA, trans-acting regulator of ldrC
micF	b4439	2311106	→	2311198	93		3.01075		92.4731		MicF RNA; antisense negative regulator of OmpF abundance
sroH	-	4188350	←	4188510	161		50.5155		89.441		SroH small RNA
micA	b4442	2812824	→	2812895	72		1323.19		88.8889		MicA small RNA
tff	b4414	189712	→	189847	136		11.2132		87.5		Tff was initially reported as a small RNA. Currently, the RNA region was reported as a possible attenuator of the rpsB gene (1).
sroD	-	1886041	←	1886126	86		9.4186		87.2093		SroD small RNA
csrB	b4408	2922178	←	2922537	360		77.8611		86.3889		CsrB RNA
gadY	b4452	3662887	→	3662991	105		37.8952		84.7619		GadY small RNA
csrC	b4457	4049059	→	4049303	245		1161.21		84.4898		RNA inhibitor of CsrA
rydC	b4597	1489467	←	1489530	64		19.2812		82.8125		RydC small RNA
spf	b3864	4047922	→	4048030	109		2358.12		82.5688		Spf RNA
ryhA	b4450	3348599	→	3348706	108		65.537		80.5556		SraH small RNA
rygD	b4447	3192743	←	3192887	145		412.028		80		RygD small RNA
ryeA	b4432	1921090	→	1921338	249		16.3855		78.7149		RyeA small RNA
tpke11	-	14080	→	14168	89		3.80899		78.6517		Tpke11 small RNA
symR	b4625	4577858	→	4577934	77		12.5974		76.6234		SymR small RNA
sroE	-	2638617	←	2638708	92		1.79348		76.087		SroE small RNA
rdlD	b4454	3698159	→	3698222	64		8.5625		75		RdlD antisense regulatory RNA of the LdrD-RdlD toxin-antitoxin system
cyaR	b4438	2165138	→	2165224	87		28.2529		70.1149		CyaR small RNA
rygE	b4611	3193121	←	3193262	142		112.507		68.3099		RygE small RNA
psrD	b4418	1145812	→	1145980	169		3.85207		66.8639		PsrD small RNA
dicF	b1574	1647406	→	1647458	53		2.49057		66.0377		Qin prophage; DicF antisense RNA
rydB	b4430	1762737	←	1762804	68		2.05882		64.7059		RydB small RNA regulator of RpoS
glmZ	b4456	3984455	→	3984626	172		44.064		62.7907		GlmZ small RNA
C0362	-	1550025	→	1550410	386		1.49482		56.4767		C0362 small RNA
rygC	b4446	3054871	→	3055010	140		499.893		55		RygC small RNA
ryeD	b4437	2151668	→	2151803	136		55.7353		52.9412		RyeD small RNA
dsrA	b1954	2023251	←	2023337	87		1.97701		51.7241		DsrA RNA; riboregulator of RpoS and H-NS production
glmY	b4441	2689179	←	2689362	184		5.44022		51.087		GlmY small RNA
psrN	b4448	3236396	→	3236583	188		52.8085		50		PsrN was initially reported as a small RNA. Currently, the RNA region was reported as the 5'-UTR of the alx gene and is involved in a novel type of regulation by pH (2).
istR-2	b4616	3851141	←	3851280	140		2.55714		48.5714		IstR-2
omrB	b4445	2974332	←	2974407	76		2.76316		47.3684		RygB small RNA
sroG	-	3182592	←	3182740	149		6.55705		46.9799		SroG small RNA
C0664	-	2833077	→	2833189	113		0.716814		46.0177		C0664 small RNA
istR-1	-	3851141	←	3851215	75		3.86667		45.3333		IstR-1
sroC	-	685904	←	686066	163		14.7914		42.9448		SroC small RNA
ryfC	b4608	2698542	→	2698618	77		0.402597		40.2597		RyfC small RNA
omrA	b4444	2974124	←	2974211	88		1.18182		39.7727		SraE small RNA
rprA	b4431	1768396	→	1768500	105		6.72381		39.0476		RprA small RNA regulator of RpoS
rseX	b4603	2031673	→	2031763	91		1.15385		38.4615		regulator of OmpA and OmpC expression
rnpB	b3123	3268238	←	3268614	377		3.91247		38.1963		RnpB RNA; catalytic subunit of RNAse P
sroA	-	75516	←	75608	93		46.7957		37.6344		SroA small RNA
ryfB	b4607	2698081	←	2698399	319		2.05329		36.9906		RyfB small RNA
ryeB	b4433	1921188	←	1921308	121		3.63636		35.5372		RyeB small RNA
rybA	b4416	852175	←	852263	89		34.7978		33.7079		RybA small RNA
isrB	b4434	1985863	←	1986022	160		3.56875		28.75		IsrB small RNA
ryjA	b4459	4275950	←	4276089	140		3.06429		25		RyjA small RNA
ryeC	b4436	2151333	→	2151475	143		4.83916		24.4755		RyeC small RNA
rttR	b4425	1286289	←	1286459	171		0.397661		20.4678		RttR small RNA
gcvB	b4443	2940718	→	2940922	205		0.341463		17.0732		GcvB small regulatory RNA
sgrS	b4577	77367	→	77593	227		0.154185		15.4185		SgrS small RNA
ryfA	b4440	2651877	→	2652180	304		0.345395		11.5132		RyfA small RNA
C0299	-	1229852	→	1229930	79		0.303797		11.3924		C0299 small RNA
sraA	-	457952	←	458008	57		0.0877193		8.77193		SraA small RNA
C0614	-	2651474	←	2651560	87		0.781609		4.5977		C0614 small RNA
C0719	-	3119380	→	3119601	222		0.148649		1.8018		C0719 small RNA
sokA	-	3720099	→	3720128	30		0		0		Pseudo gene
IS128	-	2651537	→	2651745	209		0		0		IS128 small RNA; It has previously been reported that the IS128 sRNA overlaps the IS129 sRNA in the same chromosomal region as the cis-antisense sRNA pair (3). Both the IS128 and IS129 sRNA transcripts (90–95 nt) were detected by northern blot analysis with a double-stranded probe that could not discriminate the strands (3). We found that only IS128 is registered in the RegulonDB version 6.3 data…
C0067	-	238462	→	238586	125		0		0		C0067 small RNA; early stationary phase in M9 medium (4)
C0293	-	1195937	→	1196009	73		0		0		C0293 small RNA; early stationary phase in M9 medium (4)
C0343	-	1407387	→	1407461	75		0		0		C0343 small RNA; early stationary phase in M9 medium (4)
C0465	-	1970763	→	1970840	78		0		0		C0465 small RNA; early stationary phase in M9 medium (4)
tp2	-	122697	←	122857	161		0		0		Tp2 small RNA; exponential phase in LB medium (5)
tpke70	-	2494216	←	2494651	436		0		0		Tpke70 small RNA; exponential phase in LB medium (5)
isrC	b4435	2069339	→	2069542	204		0		0		IsrC small RNA; exponential phase in LB medium and stationary phase in M9 medium without glucose (6)
micC	b4427	1435145	→	1435253	109		0		0		MicC small RNA; induced by low temperature (6)
psrO	b4449	3309247	→	3309420	174		0		0		PsrO small RNA; induced by cold shock and heat shock (7)
ryhB	b4451	3578950	←	3579039	90		0		0		regulatory antisense RNA involved in iron homeostasis; induced by low-iron conditions (8)
oxyS	b4458	4156308	←	4156417	110		0		0		OxyS RNA; oxidative stress regulator; induced by oxidative stress (9)
