# Supplementary material for: Deep sequencing reveals as-yet-undiscovered small RNAs in Escherichia coli
Source: BMC Genomics. 2011 Aug 24;12:428. doi: 10.1186/1471-2164-12-428 (PMC3175480; doi:10.1186/1471-2164-12-428)
Supplement: Additional File 4 — The 229 novel candidate sRNAs. Some characteristics of the 229 novel candidate sRNAs are summarized. [file 1471-2164-12-428-S4.XLS]

## Sheet: Additional File 4
Additional File 4
The 229 novel candidate sRNAs.
‘Name’: the names of 229 novel candidate sRNAs.
‘Class’: Class A, candidate sRNAs with both computationally predicted sigma 70 promoters and experimentally determined transcriptional start sites (TSSs) and/or RNA polymerase-binding regions (RBRs); Class B, candidate sRNAs with only computationally predicted sigma 70 promoters; Class C, candidate sRNAs with only experimentally determined TSSs and/or RBRs.
‘No. reads’: the average number of deep sequencing reads mapped to each candidate sRNA was calculated as the total number of reads divided by the length of the candidate sRNA. ‘Single’, ‘Multi’ or ‘Total’ indicate that each average number was calculated using the deep sequencing reads mapped to a single site, to multiple sites or to both, respectively.
‘Promoter’: the score of the predicted sigma 70 promoter for each novel candidate sRNA, calculated with pftools2.3, is shown. The distance from the 5' end of each novel candidate sRNA to the corresponding –10 box consensus sequence (right terminal nucleotide) is also shown.
‘TSS’ or ‘RBR’: the distance from the 5' end of each novel candidate sRNA to the corresponding experimentally determined TSS or RBR, respectively (10-13).
‘Potential peptide’: classification of candidate sRNAs according to whether they have a putative ORF and/or a corresponding RBS (Type 1, both an ORF and an RBS; Type 2, start codon and RBS only; Type 3, ORF only; Type 4, other). The sequence of the RBS and the distance between the end of the RBS and the start site of the novel candidate sRNA are shown. The start codon and the distance between the…
‘Note’: ‘IGR’ indicates that the candidate sRNA is located in the intergenic region; ‘cis-antisense’ indicates that the candidate sRNA is located at the same genomic locus but on the opposite strand to known genes. For example, ‘cis-antisense (ymfM, CDS/RBS)’ indicates that the sRNA is located in the cis-antisense region of the RBS on the ymfM mRNA; ‘Prophage’ indicates that the candidate sRNA is…
Name	Class		Genomic location				Length (nt)			No. reads (mean)				Promoter			TSS	RBR		Potential peptide											Note	sRNA sequence		Reference (Additional File 11)
										Single	Multi	Total		Score	-10 box					Type		RBS			Start codon			Length (aa)	Sequence
																						Seq	Position		Seq	Position
ECS001	B		3382436	←	3382524		89			872.9	0	872.9		48.5	-7		-	-		1		AGGGU	14		UUG	22		9	MSPPVGMLR		IGR	UUUGGCUGAACGGUAGGGUAUAUUGUCACCACCUGUUGGAAUGUUGCGCUAAUGCAUAAGCGACUGUUAAUUACGUAAGUUAGGUUCCU		-
ECS002	B		3645971	←	3646021		51			360.4	0	360.4		53.84	-4		-	-		4		-	-		-	-		-	-		IGR	ACUGUAUGAUUAUCCAGUUAGCUCUGAGGCAUUUUCACUCUGGCAAUGCGC		(4)
ECS003	A		1202932	←	1203047		116			357.9	0	357.9		46.13	-1		3	-		3		-	-		AUG	84		5	MQKIL		cis-antisense (ymfM, CDS/RBS), Prophage (e14)	CAUGCGUUAGUUUCUCCACAACCAGAAGCAAUCGACGCCACGACGCCCGGAGCUGCACACUCGCGGGCGUCAUUACUUUCUGAAAUGCAAAAAAUUUUGUAGACAAGUGCUGCAUG		-
ECS004	B		3646315	→	3646392		78			299.8	6.2	306		57.4	-3		-	-		4		-	-		-	-		-	-		IGR	UGUUAGAUAAGAACUCUCUCACUCCAGCCAGAGCCACCAACUCAGGGCUGGAAAGUAAAAAACCGACGCAAAGUCGGU		(17)
ECS005	A		3655821	→	3655882		62			197.9	0	197.9		50.87	-2		2	-		1		AAGAG	23		UUG	39		7	MMLWAVK		IGR	AAAGUGCUGUGGGAAAGUGAACAAAGAGUUCCGUAAGCGUUGAUGCUAUGGGCGGUUAAAUA		-
ECS006	A		2111172	←	2111260		89			83.3	0	83.3		46.72	-1		4	-		3		-	-		UUG	3		23	MNFSGLARVGNARHIIGMHAVLW		IGR	CGUUUGAAUUUUUCGGGUUUAGCGCGAGUGGGUAACGCUCGUCACAUCAUAGGCAUGCAUGCAGUGCUCUGGUAGCUGUAAAGCCAGGG		-
ECS007	A		2066460	←	2066509		50			79.5	0	79.5		60.95	-2		2	0		4		-	-		-	-		-	-		IGR, Prophage (CP4-44)	ACGACUGAACAUAUCCGUCGUUUCCUCUGACUCGUGUCAGUCGGUCUCUG		-
ECS008	A		2331923	→	2331997		75			53.4	0	53.4		50.87	-3		1	-		3		-	-		UUG	2		9	MPSCNSGNA		cis-antisense (yfaS_1, pseudogene)	CAUUGCCGAGCUGUAAUUCGGGUAACGCCUGAGUCACAUUCUGCCGUGACUGAGAAGAGAAAGUACGCUGCAUCA		-
ECS009	B		2468528	←	2468713		186			52	0	52		49.09	-6		-	-		2		AGGGG	36		UUG	43		-	-		IGR, Prophage (CPS-53)	AUCACUGUUGAUGAUAAUAUCAGCACUUGGUUCUGGAGGGGGUUUGUUGUGGGCAAUGAUGCAUUUAAGUUAUCGUCUGCAGAUAGAGGAGAUAUUACAAUAAACAACGAAUCAGGGCAUUUGAUAGUCAAUACCGCAAUUCUAUCAGGAGAUAUAGUCACUCUAAGAGGAGGAGAAAUUAGGUUG		(3,16,19)
ECS010	A		1645072	←	1645145		74			47.5	0	47.5		52.06	-3		2	5		2		GGGUG	24		UUG	31		-	-		IGR, Prophage (Qin/Kim)	GUCGCGUUUCUGGUGUUCAUUUUCGGGUGGUUUGUUACUUGUUUUACCGGGGAUAUGCCAGAAACGCGCUGAGU		(3)
ECS011	B		2651730	←	2651800		71			46.5	0	46.5		57.4	-3		-	-		4		-	-		-	-		-	-		cis-antisense (IS128, ncRNA)	CCGCUGAGACGCGCUUGCAUUACUACGGUAAUACAACCUGCUGGAAAGGCCGCGAACCGGACCAGCAACAA		(3)
ECS012	B		804401	←	804466		66			39.6	0	39.6		46.72	-4		-	-		4		-	-		-	-		-	-		cis-antisense (ybhJ, CDS)	GAUCGCGGCGAGACAGGGUAAACUCCGCCAGACCAAUCGGAUUUGAACGAUAAGAAGAGGUUUCAC		-
ECS013	A		2912782	→	2912848		67			38.1	0	38.1		45.53	-4		0	-		4		-	-		-	-		-	-		cis-antisense (rlmD, CDS)	AGCGUGGCGUUUCGCGUUCCGGGCUAUCGCUUAACCGGCGUACGACUUUAGCGCGGGCAUACUGUUU		-
ECS014	B		302907	→	303013		107			31	0	31		46.13	-3		-	-		2		AGGAU	30		AUG	36		-	-		IGR	AGAUAGUCAGUGAGUAUAUCGCGCUACUUCAGGAUGAUGUAGAUCCGAAGAACGCUACAGAAGAGAGGCAUUGUUGCUGGCAAAUAGAAGAAGUAUCGGGUUUUGUU		-
ECS015	A		4195301	←	4195354		54			25.7	0	25.7		52.65	-2		2	-		2		AGGGG	41		UUG	51		-	-		cis-antisense (nudC, CDS)	GAGGAGGAUCGAAUCAUCGCGACGGAUGGCAACAAUAAUGCAGGGGGCGAUUUG		-
ECS016	A		4484090	←	4484162		73			24.8	0	24.8		46.72	-3		1	-		4		-	-		-	-		-	-		IGR	GUCGUCGAAAUCGUCGCUAAGAUAAUUAUACUCAACGGAUUCACCUCUCAGAUUUUGUUCUGACGUGCCAAUG		-
ECS017	A		312026	→	312117		92			22.3	0	22.3		49.09	-3		6	-8		4		-	-		-	-		-	-		cis-antisense (ykgMO operon, 5'-UTR)	AUAACCAUAAAGAUACAUGCUCAUCCGGAUCAUUUCAACACUCAAUCCCUGUGACUCUUUGUGGAUGUGGAAUUUUCGCAACGGGGAACUCU		(17)
ECS018	A		3358818	←	3358907		90			21.6	0	21.6		61.55	-3		6	3		2		AGGUG	57		UUG	73		-	-		cis-antisense (gltBDF operon, Spacer)	CGAGACAAUUUACAUGGAAUGAAAAGACUGAAUAGCUUGCAGAAUCGGUAUUGUCAGAGGUGUUAACAAGUAAUUGAGACGGAUUGUAAA		(3,19)
ECS019	B		1702813	←	1702878		66			19.6	0	19.6		46.72	-1		-	-		3		-	-		AUG	12		6	MANIQG		IGR	AAGAAUGCGCUGAUGGCAAAUAUUCAGGGAUGAAAAACUGCUCUGAAAAGAGUAACGCGCUUUACU		-
ECS020	B		1049757	←	1049935		179			18.8	0	18.8		57.99	-5		-	-		1		AGCGG	88		AUG	94		25	MRKGRFHKDVILKVDNPDLKRTYCR		IGR	AUGCUCACAAGUCGUAUUUCCAGAGGGGGAUAGUUAACAAUCUUAUAUUUCCCUCUGCGCGCCUUUCCUACCCGCAGUAUAUAGUGCAAGCGGUAUGAGGAAAGGGAGAUUUCACAAGGAUGUUAUACUCAAAGUAGACAAUCCUGAUCUCAAGCGUACGUAUUGUCGGUAAUGACUCC		-
ECS021	A		4445875	←	4445931		57			17.6	0	17.6		50.28	-4		0	-		4		-	-		-	-		-	-		cis-antisense (ytfP, CDS/RBS)	GACAAAUAUUCGCAUUGCUAAAACUCGAACUGAUAGAGCAAAUCCAGUGCCUGGUCU		-
ECS022	A		3646083	→	3646161		79			16.2	0.8	17.1		55.62	-2		3	-		4		-	-		-	-		-	-		IGR	GCGUUAGAUGAUGGCUAUCUCACUCCAGUCAGAGCCACCAACUCAGGGCUGGAAAGUAAAAAACCGACGCAAAGUCGGU		(4)
ECS023	A		192615	→	192701		87			16.7	0	16.7		54.43	-3		2	-		2		AGGCG	32		UUG	43		-	-		IGR	GUAAGUAUCGCGGGGGCGUAAGUCUGGUUAUAAGGCGUUAUUGUUGCAGGCAGUUUGGUCACGGCCAGCGCGCAGCAACCGGAGCGU		-
ECS024	B		407797	→	407870		74			14.9	0	14.9		48.5	-5		-	-		3		-	-		GUG	23		15	MKISRYCCGTGYDKR		IGR	UAUCAAGGUUGAUAUAAAUAUCAGUGAAGAUCUCCAGAUAUUGUUGCGGAACUGGCUACGAUAAAAGAUAAAUC		-
ECS025	B		1640387	←	1640446		60			14.5	0	14.5		66.29	-4		-	-		1		AUGGG	4		UUG	11		5	MYTRR		IGR, Prophage (Qin/Kim)	AACGAUGGGCUUUGUAUACCCGACGUUAAGAAAAAGUAGAAAACCCGCUGAUGAGCGGGU		-
ECS026	B		2276439	←	2276488		50			13.9	0	13.9		47.91	-4		-	-		4		-	-		-	-		-	-		IGR	AUGUAAAAAGUCACAUCAUUGUAGUUAAAAAGGUUGAGUUAGAUCGCAGA		(14,20)
ECS027	A		637846	→	637925		80			13.8	0	13.8		49.09	-7		6	0		1		AAGAG	15		GUG	30		6	MIALCL		IGR	AUCACUGUCAUAGGUAAGAGCUUAGAUCAGGUGAUUGCCCUUUGUUUAUGAGGGUGUUGUAAUCCAUGUCGUUGUUGCAU		(3)
ECS028	A		3376716	←	3376831		116			12.7	0	12.7		64.51	-3		1	-		2		AGGGG	63		UUG	73		-	-		IGR	GACCCCACGUUACAAGAAAGUUUUUUUCCCAAAACUUUUUGUGUGCUGGCAUAGGCUAUUCGAAGGGGUAGGUUUGCCGGACUUUGUCGUGUGAACCUCAACAAUUGAAGACGUUU		(14,15,20)
ECS029	A		3180445	→	3180519		75			12.5	0	12.5		48.5	-2		0	-		1		AGGUG	3		UUG	13		11	MISSQYACSAE		cis-antisense (ygiD, 5'-UTR)	UAAAGGUGUCAUUUUGAUAUCCUCACAAUACGCUUGUUCGGCGGAGUAAGAACCCGGAUAACAAUGAUGAUGAUC		-
ECS030	B		502571	→	502645		75			11.5	0	11.5		52.06	-4		-	-		3		-	-		AUG	13		16	MELAAKKARIGKQKAV		IGR	AUUUUGCAGAAAAAUGGAAUUAGCUGCAAAAAAAGCACGGAUCGGAAAACAGAAGGCGGUUUAACAGAGGAAAGG		(5)
ECS031	B		1432570	←	1432644		75			8.3	3.2	11.5		48.5	-5		-	-		3		-	-		AUG	0		13	MYTFKPNPCRVSA		IGR, Prophage (Rac)	AUGUAUACUUUUAAACCCAAUCCGUGUAGAGUCUCUGCAUAAGAUAGUUUGCAGUUGCCACUUCAGCUUGCGCCA		(20)
ECS032	A		2280462	→	2280520		59			11.2	0	11.2		60.36	-4		1	-16		3		-	-		UUG	34		5	MLGRL		IGR	CGCUUUUGCAUACGCAAAGCAGAUCACUUACCUGUUGCUGGGUCGCCUGUAGCAGGAUU		-
ECS033	A		1289327	←	1289394		68			10.2	0	10.2		50.87	-4		6	-		4		-	-		-	-		-	-		cis-antisense (rssA, 3'-UTR)	AAGUGUAGAUAAAAAUUCUGGUCAAAUGUUGGUGCGUACCAACGGCAAAAGUUCGUCCAUUUUCCUUU		-
ECS034	A		3181609	←	3181678		70			10	0	10		56.8	-5		0	-		2		AGGAU	46		GUG	53		-	-		IGR	AUAUAAUUGUUCCGUUAUUAUGCGACCAUAUGAAUAUAUCCGAAAAAGGAUAUGUGAAAUUUAUACGCUA		-
ECS035	A		1741399	→	1741453		55			8.9	0	8.9		55.02	-3		1	-		3		-	-		UUG	22		8	MLPIQAAF		IGR	GAAUUUCCCCUGCUUCUUCUUUUUGCUGCCCAUUCAGGCGGCUUUUUAGUCUCUC		-
ECS036	B		3715401	←	3715467		67			8.4	0	8.4		47.91	-4		-	-		2		GUGGG	35		UUG	47		-	-		cis-antisense (ghrB, CDS)	UUCGGCAAAAAUUGCUGCAUUUUGUUCGACGGUUUGUGGGCUGAGGUUUGCCACCUGGUGAACGGUG		-
ECS037	A		1676332	→	1676390		59			8.2	0	8.2		52.06	-4		0	-		1		AGGAA	1		AUG	12		10	MKNDADSYTV		IGR	AAGGAAUGUGAUAUGAAAAAUGACGCAGACAGUUACACCGUUUAAAUGCAAUAAUCAGC		-
ECS038	B		3098842	→	3098893		52			8	0	8		49.09	-2		-	-		4		-	-		-	-		-	-		IGR	UGGAGAUCUACAAAGUUAGAGGCAGGUAACAAAACGAAGAAUUAAACGGCAU		(19)
ECS039	B		89360	→	89417		58			7.7	0	7.7		53.24	-3		-	-		3		-	-		GUG	31		7	MENSESF		IGR	UCGCGUCGCAAACUGACACUUUAUAUUUGCUGUGGAAAAUAGUGAGUCAUUUUAAAAC		-
ECS040	A		3902441	→	3902490		50			7.6	0	7.6		55.02	-3		1	-		4		-	-		-	-		-	-		cis-antisense (bglF, CDS)	CCCCCAAAGCCCCACUGAUACAGGCGAUAACAAAGGGGUACUUACGCGGC		-
ECS041	B		4435508	←	4435575		68			7.4	0	7.4		55.62	-4		-	-		2		GGGAG	4		AUG	17		-	-		cis-antisense (cysQ, 3'-UTR)	GGUUGGGAGAAAUCAGGAUGGCAGAAUCAGGAAAUACACUGUUUCUGCCAUCUGAAUUUAGUAAAUAG		(19)
ECS042	A		1225703	→	1225791		89			7	0	7		49.09	-4		1	-		1		AGCGG	50		UUG	57		4	MITD		IGR	CGCAGAAGACGUCUGAUACUUCUGUCAGGUCAUCGUAACUCGUCCAGGUCAGCGGUUUUGAUUACGGAUUGAUGAUGAAAUGAGCAUAA		-
ECS043	B		3764296	←	3764361		66			6.9	0	6.9		51.47	-2		-	-		3		-	-		UUG	1		13	MQEPPQGLSFFIV		cis-antisense (yibA, CDS/RBS)	AUUGCAGGAACCUCCACAAGGGCUAUCUUUUUUUAUCGUUUGACUGUCUGGAGUGACGACAAUUCC		-
ECS044	B		2806199	←	2806250		52			5.9	0.6	6.6		47.91	-6		-	-		2		AUGUG	5		UUG	12		-	-		IGR	GUGCGAUGUGGUUUGUAGGCAUGAUAAGACGCGCCAGCGUCGCAUCAGGCAU		(4)
ECS045	B		4612636	←	4612687		52			3.3	3.3	6.6		46.13	-10		-	-		4		-	-		-	-		-	-		IGR	CUACGGUUCGGCACAGACUUGUAGGCCUGAUAAGACGCGUCAAGCGUCGCAU		-
ECS046	B		3984318	→	3984372		55			6.3	0	6.3		54.43	-5		-	-		4		-	-		-	-		-	-		IGR	AAGUAUGUGUAGGAUCAAGCUCAGGUUAAAUAUUCACUCAGGAAGUUAUUACUCA		(4,14,19)
ECS047	B		1332921	←	1332971		51			6.1	0	6.1		45.53	-4		-	-		1		AUGAG	16		UUG	32		4	MCTV		IGR	AAUUUACCCUAUAAAUAUGAGGGAUAAAAAUAUUGUGCACGGUAUAGAAAU		-
ECS048	B		2660296	→	2660418		123			4.7	1.1	5.9		50.87	-4		-	-		2		AUGCG	40		GUG	47		-	-		IGR	AGUGCCAUUUUUUUAUCGUGGCGUUUGUACCUGUUGUCGGAUGCGGCGUGAACGCCAUAUCCGCCCUGGGGUUCUGUACACUGUAGGCCUGAUAAGACGCAUUACGCGUCGCAUCAGGCAACG		-
ECS049	A		1669841	←	1669894		54			5.8	0	5.8		48.5	-1		0	-26		2		GGGCG	27		GUG	39		-	-		cis-antisense (ydgU, 3'-UTR)	AUAACUACAAUCAGGAAAGAUAAAAACGGGCGGUAAUCAGUGCGCAUAAAAUAA		(4)
ECS050	B		3886256	←	3886315		60			5.8	0	5.8		47.31	-2		-	-		2		AAGGG	21		UUG	26		-	-		IGR	AAGAAUUUUAAUGUUUAAAAAAAGGGUUGAGGAAUAACAGGAGUGGUAACAAUGAAGCGA		-
ECS051	B		579779	→	579829		51			5.5	0	5.5		46.13	-10		-	-		3		-	-		AUG	17		7	MHVVTCR		IGR, Prophage (DLP12)	GUGGUUUGAUGGCGUAGAUGCACGUUGUGACAUGUAGAUGAUAAUUAUUAU		-
ECS052	B		4173277	→	4173367		91			5.3	0	5.3		48.5	-4		-	-		3		-	-		GUG	8		17	MLICPPFGCFFIVSHKM		cis-antisense (G7818, Phantom gene)	GAAAAAGUGUGCUAAUCUGCCCUCCGUUCGGCUGUUUCUUCAUCGUGUCGCAUAAAAUGUGACCAAUAAAACAAAUUAUGCAAUUUUUUAG		-
ECS053	B		59499	→	59625		127			5.2	0	5.2		45.53	-5		-	-		1		AAGAG	0		GUG	16		20	MKKKFKNSLWSRKGITEWKA		IGR	AAGAGACGGUCAACGGGUGAAGAAAAAGUUCAAAAAUUCGCUGUGGAGCAGGAAGGGAAUUACCGAAUGGAAAGCGUAGCCACACGCAACAACUGAAAGCAGUUUGGCAGAAACAAAAAAUCCCCGG		(17)
ECS054	B		2558279	←	2558355		77			4.9	0	4.9		46.13	-6		-	-		2		GGGGG	19		UUG	31		-	-		cis-antisense (yffL, CDS), Prophage (Eut/CPZ-55)	CGGCAUGUUGCAGCAUUCCGGGGGCUUUUAUUUGUGUUGAUCCUAUUUUCGAACUCUGGAUCUUUCGUUGCAAACAU		-
ECS055	B		1353339	→	1353403		65			4.8	0	4.8		49.69	-5		-	-		4		-	-		-	-		-	-		cis-antisense (sapB, CDS)	GAUCAGGCCGUUAAACCAGAACACCCAGGCAUUCCACAGUGACGCGCCUUGUAACGGCGCAUGAG		-
ECS056	B		1752876	→	1752933		58			4.8	0	4.8		54.43	-4		-	-		4		-	-		-	-		-	-		IGR	AGUUGUUAUUUAGAAUGAUUAACUGGACCGCAACUGAAGCAAGAAUAUCAGGAUGAAG		-
ECS057	B		3362087	←	3362160		74			4.7	0	4.7		46.72	-5		-	-		2		GUGAG	40		UUG	50		-	-		cis-antisense (yhcD, CDS)	AAUCGCUUCAGACAGUUCGCGAUAAUGGCGAUCAGAUCGAGUGAGGCUGGUUGUUAGCCCAAGUGAAAAUGGGA		-
ECS058	B		573755	←	573826		72			4.4	0	4.4		47.91	-8		-	-		3		-	-		AUG	37		5	MTSLL		IGR, Prophage (DLP12)	AUUCGCACCUUCCCUAAAGCACUCGGUGUAAGCACUGAUGACAUCGUUGCUGUAGGUCUGGUUUACCAGUUC		(17)
ECS059	A		874811	←	874890		80			4.3	0	4.3		46.72	-2		0	-		4		-	-		-	-		-	-		cis-antisense (yliF, CDS)	CUCGAACUCCUUUACCUGAAUACAUUCGUCACUGGAAAUCAGAUAAGGACCGACAUCGUACAAAUAAGAGGGGGAAACCG		-
ECS060	B		2705163	→	2705220		58			4.2	0	4.2		48.5	-9		-	-		4		-	-		-	-		-	-		cis-antisense (lepA, 5'-UTR)	GCCUUAAUGCCCGGUUAACCAGGCUUUUAGAAGUCGCUGUUCUGAGCUUAACGUCUGU		-
ECS061	B		4240477	→	4240575		99			4.2	0	4.2		49.09	-4		-	-		2		AGGCG	83		GUG	92		-	-		cis-antisense (malEFG operon, 3'-UTR)	GAAAACAAAUAACGUAAAAAUAAUAAGCUCUAUGAUGGAAAUAUUAACCGGCGAACGAUUCAGAUUGCAGACGAAAGAAAAAAAGGCGCUCCGUGGAGC		-
ECS062	B		455812	←	455876		65			4.2	0	4.2		47.31	-2		-	-		2		AUCAG	38		GUG	52		-	-		cis-antisense (clpP, 5'-UTR)	AAAACCUGCUGUACCGAUUGUAACCUUAUGGACGGAUUAUCAGCUAGUCCCUGUGUUAUGGGUAC		-
ECS063	A		485221	←	485310		90			4.2	0	4.2		46.72	-5		0	-		3		-	-		GUG	27		5	MDSRT		cis-antisense (acrR, CDS)	AAUAAUCGACGCCGUUCUUCUGUCACCGUGGAUUCAAGAACAUGAAUUAAUAUCUCUCUUAAUACUGAGAGUGGAUCGCCAGGGAAUUUU		-
ECS064	B		2800523	←	2800578		56			4.2	0	4.2		46.13	-2		-	-		4		-	-		-	-		-	-		cis-antisense (nrdE, CDS)	AUUCUCGUCAUACUCUGAGGCGCUGUUAACCUGCAAAAUUUCUGAGCAGAGAUUAC		-
ECS065	B		3826754	←	3826820		67			4.2	0	4.2		52.06	-4		-	-		1		AGCUG	15		UUG	25		11	MTQESITRYPS		IGR	CAUUUGUUCAUUAACAGCUGAGAAUUUGACCCAGGAAAGCAUAACUCGAUACCCGUCAUAGUUCAUG		-
ECS066	B		925327	→	925395		69			4.1	0	4.1		48.5	-4		-	-		4		-	-		-	-		-	-		cis-antisense (infA, 3'-UTR)	ACAUCGAGACAAGUUACGGACUUAUACUUCCAAAGUACUUCAUACAUAUCACAAAAUAAAAAGGCCGGU		(5)
ECS067	B		1089393	→	1089443		51			4.1	0	4.1		47.91	-3		-	-		3		-	-		UUG	5		7	MFVIQTG		cis-antisense (pgaA, CDS)	GUAUUUUGUUCGUAAUACAGACUGGGUAGGAAAUCGACAAUCAAAUAUGGU		-
ECS068	B		4374461	←	4374521		61			4	0	4		47.91	-4		-	-		2		AUGGG	20		AUG	31		-	-		cis-antisense (ecnA, 3'-UTR)	AGACAACAUCGCCAAAAAUGAUGGGAAUCUGAUGAUUUUUCGGAAGAGAAGAAAAAUUAGC		-
ECS069	B		3663388	→	3663440		53			3.9	0	3.9		46.72	-6		-	-		4		-	-		-	-		-	-		cis-antisense (gadX, CDS)	GUACAAACUCGUGUUCGCAUGUUCGGUUGUAAAACGUUCAGAAGCAGCGGUAU		-
ECS070	B		3838297	←	3838379		83			3.8	0	3.8		51.47	-5		-	-		3		-	-		GUG	0		22	MACKFYVNLVIPWFSLLRTAVS		cis-antisense (yicS, CDS)	GUGGCGUGCAAAUUUUACGUAAAUCUUGUAAUACCGUGGUUUUCUCUUUUGCGGACUGCAGUGAGCUAAAAGGCGACUCGGCG		-
ECS071	B		3388537	←	3388594		58			3.6	0	3.6		47.91	-4		-	-		4		-	-		-	-		-	-		IGR	AUUUUCAGAAGGAUAAUUAAUCUUUCUACGUGCACGAACGGUCCCCUCGCCCCUUUGG		-
ECS072	B		3582704	←	3582759		56			3.6	0	3.6		47.91	-6		-	-		3		-	-		GUG	2		10	MLYYYSCVIH		cis-antisense (yrhB, CDS/RBS)	GAGUGUUAUAUUAUUAUUCCUGUGUGAUACAUUGAGCAAAGACGCGUUCAUCUUCG		-
ECS073	A		4530328	←	4530385		58			3.6	0	3.6		47.31	-4		0	-		2		AGGAG	41		AUG	52		-	-		IGR	AAUACAUAUUCAGUAUGUUUAUUAAUCAAGAUGUCACCAUAAGGAGCAUCAUAUGUCA		-
ECS074	B		585114	→	585202		89			3.5	0	3.5		46.13	-4		-	-		4		-	-		-	-		-	-		cis-antisense (envY-ompT operon, Spacer), Prophage (DLP12)	AGGUUUAUCCUCAAUUACUAUGUUUUUUAGUACAAAAAAGAGGGACAAAACUGAGACACAUAAGGCCUCGCAAUGGCUUGCAAGGCUUU		(3,19)
ECS075	B		659491	→	659629		139			3.5	0	3.5		46.13	-4		-	-		1		GGCAG	38		UUG	50		4	MKRT		cis-antisense (lipA, 5'-UTR)	GAUUGUUGUAAUUAUCAACUAUUUUUGAAUUAACGACUGGCAGUAUAUCAUUGAAACGGACCUGAAAGCAGCCAAAGCGGUCGCGAAAAUGUAAAAUUGUUGUUGGAUUGUGCCAUUUUAUCGUUCUGCGCUGUGAUCU		(4)
ECS076	A		2006160	←	2006240		81			3.5	0	3.5		46.13	-2		-	-8		4		-	-		-	-		-	-		IGR	AUUUAUUUUCGGGGUAAUAAUUCACAAAAAUAAUAGUUAGAUCAAAUUUCUCUCUGAACCUUGAAAGGCUGGCGACAUCAG		-
ECS077	B		4372535	←	4372614		80			3.5	0	3.5		47.91	-4		-	-		3		-	-		AUG	42		4	MDLQ		IGR	AUUCGCUACGCUUAUCAGGCCUACAUCGUGCAUUGAAAUUGAAUGGAUUUGCAAUGAACUGUAGGCCGGAUAAGGCGUUU		-
ECS078	A		3524341	→	3524399		59			3.4	0	3.4		57.99	-4		3	-4		2		AGGGU	5		AUG	15		-	-		IGR	UUCAGAGGGUUUGCUAUGAUCAGCGGUUACUGUGAUGUGCUUAAUGAUGCUCAAGUUAA		-
ECS079	A		2764173	←	2764236		64			3.2	0	3.2		56.8	-4		-	0		2		AGGAU	15		AUG	22		-	-		cis-antisense (rnlA, CDS), Prophage (CP4-57)	CUGCUCAAAUUCAGCAGGAUUGAUGGUUUCAAAAAGAUGAUCCGCUAACUCUUGGCCCAGAGAA		-
ECS080	B		1432461	←	1432528		68			1	2.1	3.1		55.02	-4		-	-		2		AGGAU	44		UUG	54		-	-		IGR, Prophage (Rac)	AUACCUGAAACGACAAUGUUUAUCUACGAACUUUAAGAACACCCAGGAUAAAAAUUGUCAACUAUAUC		(20)
ECS081	A		1848740	←	1848862		123			3.1	0	3.1		47.91	-5		0	-		1		AGGAA	57		AUG	64		14	MGRNSGKRIRRRKK		IGR	GAAAGAGCAAAAGUAUAUACGUGAGGCAGGGGGAGCGCACCUGAUACUAUGCGGAUAAGGAAAUAUGGGGCGAAACAGCGGGAAGAGGAUUCGUCGACGUAAAAAAUAAUGUGGCCGACGAUC		-
ECS082	B		4626608	→	4626731		124			3	0	3		50.28	-2		-	-		2		AUGAG	9		UUG	14		-	-		IGR	GUUUUUUUGAUGAGUUGAAAACCUCUCUGGAAGAGGCUGUCGAGAUUAAACAAGGUUUGAAAAAACCUGCACGGGUGACCCGCCACGAAAUUGAGGAUGCUAAGGCUGUUGUAGACCGGAAACG		(17)
ECS083	B		1066996	←	1067055		60			2.9	0	2.9		48.5	-5		-	-		2		AGUGG	26		GUG	33		-	-		IGR	UUGUGAAAGUUGUUAUAAAUCAAAUAAGUGGUUGUGAAAUUUGCACUCUGAAAAGGACGU		-
ECS084	B		3472790	→	3472852		63			2.8	0	2.8		47.31	-6		-	-		4		-	-		-	-		-	-		cis-antisense (yheL, CDS)	CAAACCGCGGGCAAUAAGGUCUUCGUUCAGGGCAUAGACCUUAAUGGGGGCAUUACGCAGACU		-
ECS085	B		3505777	→	3505827		51			2.7	0	2.7		45.53	-5		-	-		4		-	-		-	-		-	-		cis-antisense (php, CDS)	ACAUCGGCCUGACUGAAUCCUGACUGGCGCAAUUGCGGAAUAAAGGUGGUU		-
ECS086	B		371046	←	371111		66			2.7	0	2.7		52.06	-4		-	-		4		-	-		-	-		-	-		cis-antisense (mhpC, CDS)	ACUGUUUCGGAUUAGCUUCCAGGCUCUUAACGAAGUUUUCCAGGUGAUCGCGGCGCGACAGCAUAU		-
ECS087	B		2781048	→	2781114		67			2.6	0	2.6		52.06	-5		-	-		4		-	-		-	-		-	-		cis-antisense (pinH, pseudogene)	AUAAUCGUUUCUGAUGAAUAUCUUCUGCUCACAUAAAAAUCACACAAUAACUUUGAGAUCGCAGAUU		-
ECS088	A		1433069	←	1433122		54			2.6	0	2.6		62.14	-4		-	-16		2		GGGCG	30		AUG	42		-	-		IGR	CACAGUUUUUUAUAUCAGAUUUCUUAUGCUGGGCGUUCCGGCAUGACGCAUACU		(3)
ECS089	B		29303	→	29371		69			2.5	0	2.5		50.28	-2		-	-		3		-	-		AUG	18		9	MFCLLFLLF		IGR	AUAAGUGCCAAAAAUUACAUGUUUUGUCUUCUGUUUUUGUUGUUUUAAUGUAAAUUUUGACCAUUUGGU		-
ECS090	B		585932	→	585989		58			2.4	0	2.4		48.5	-2		-	-		3		-	-		UUG	9		12	MMMLRLMWVINT		cis-antisense (envY, CDS)	AGAUAAUCGUUGAUGAUGUUACGGUUGAUGUGGGUGAUUAAUACGUGAUUUAACGUUG		-
ECS091	B		2698058	→	2698127		70			2.4	0	2.4		66.89	-10		-	-		3		-	-		GUG	33		10	MRPTGSPDAP		cis-antisense (ryfB, ncRNA)	AUCUGCCCAGACACUUAUUUAUAGUUAUUAAAGGUGCGUCCGACUGGUUCACCGGACGCACCUUAAGUAC		(19)
ECS092	B		3203204	←	3203273		70			2.4	0	2.4		46.13	-2		-	-		4		-	-		-	-		-	-		cis-antisense (ygiH, CDS)	ACGCCACAGACGUUGGAUGUUGUCAUGAUGACGCAGCAGGAUCAGGCAAGAGAGCAUCGAAACCGGGAAG		-
ECS093	B		2536509	→	2536598		90			0.8	1.5	2.3		59.77	-4		-	-		3		-	-		UUG	40		7	MFMPDAA		IGR	CUGCAUUUGUCGGCAGCAACAACUGUUAAAAAAGUGCGCUUUGUUUAUGCCGGAUGCGGCGUAAACGCCUUAUCCGGCCUACAAAAUCGU		-
ECS094	B		4501496	←	4501569		74			2.3	0	2.3		50.28	-7		-	-		2		AGGAU	47		UUG	55		-	-		IGR	GAUAGUUUGUUACAAACACCAGAACCAAGAUUAAUGCCGAUCAGUUAAGGAUCAGUUGACCGAUCCAGUGGCUG		-
ECS095	B		671010	→	671070		61			2.2	0	2.2		51.47	-4		-	-		3		-	-		UUG	38		5	MALIG		cis-antisense (lptE, CDS)	ACGCCAUUUGCGGGUUAUCGAAGAACGAACGGAAGACUUUGGCGCUAAUCGGGUAGAUAUC		-
ECS096	B		2915878	→	2915939		62			0.5	1.6	2.2		55.62	-3		-	-		3		-	-		UUG	7		13	MVTKCLCLCRMRR		IGR	UUUCAGAUUGGUGACAAAGUGCCUGUGUUUAUGCCGGAUGCGGCGUUAACGCCUUAUCCGGC		-
ECS097	A		4120309	→	4120372		64			2.2	0	2.2		48.5	-2		-7	-		2		AGCUG	3		UUG	13		-	-		cis-antisense (hslV, CDS/RBS)	ACGAGCUGACCCCUUGGUUACGAAUACAGAGUACAAACCCCGUACAAAAGUACGGGGCAUAAUG		(5)
ECS098	A		3854374	←	3854437		64			2.1	0	2.1		47.91	-4		0	-		1		AGCGG	13		AUG	18		13	MAKAYQETGGRNS		cis-antisense (yidI, CDS/RBS)	CUGACCUCCUUGUAGCGGAUGGCAAAAGCAUAUCAGGAAACGGGCGGACGAAAUUCUUAAAAAA		-
ECS099	B		4179873	←	4179939		67			2.1	0	2.1		46.72	-5		-	-		2		AGGAU	10		GUG	25		-	-		cis-antisense (rpoB, CDS)	GAACAGGUCGAGGAUCUGCUCUGUGGUGUAGUUCAGGGCGCGCAGAAUGAUGGUCGCAGGCAGUUUA		-
ECS100	B		1590895	→	1590947		53			2	0	2		45.53	-4		-	-		4		-	-		-	-		-	-		cis-antisense (ydeU, CDS)	AGUUCGCUUCAAUGUAAGGCUGGAACUCACGCUGUUUACCAUCGUCACGCUGG		-
ECS101	A		1940581	→	1940651		71			2	0	2		45.53	-3		0	-		4		-	-		-	-		-	-		cis-antisense (znuA, 5'-UTR)	GAAAAGAAGCGUUUUUUUAUGUAACAUAAUGCGACCAAUAAUCGUAAUGAAUAUGAGAAGUGUGAUAUUAU		-
ECS102	B		3324870	→	3324938		69			2	0	2		47.91	-5		-	-		4		-	-		-	-		-	-		cis-antisense (ftsH, CDS)	GGCCAUUAGACUCGCUGGGCCCAAAGCUCUGGAAUACUGACAUCAGCACAACGGCAAUGACCAGCCAGA		-
ECS103	B		62	←	132		71			2	0	2		47.91	-4		-	-		4		-	-		-	-		-	-		IGR	AGUAUUUAGUGACCUAAGUCAAUAAAAUUUUAAUUUACUCACGGCAGGUAACCAGUUCAGAAGCUGCUAUC		-
ECS104	B		1494707	←	1494775		69			2	0	2		46.13	-5		-	-		2		AUGGG	57		AUG	62		-	-		IGR	AAUAAUCCAAUUGUUGAACUGAGAGAAUAUGCAUAAAUCGGCAUUUUUUUUAUGUCGAUGGGAUGAGCC		-
ECS105	A		1733308	←	1733376		69			2	0	2		52.65	-1		0	-		2		GGUAG	36		GUG	52		-	-		cis-antisense (sodB, 5'-UTR)	GCAUACGUACAAUAGCCUUAUUGUGCGUAUGGAUAGGGUAGCAAAUUAAAAGGUGAGACAAAAGAUGAA		-
ECS106	B		2042726	←	2042792		67			2	0	2		46.13	-4		-	-		2		GGGCG	50		AUG	61		-	-		IGR	GAAAAUGGUGAUGGCGUUCAUAGCAAAACGCCCUCAACCAUAAAGGUCGAGGGCGCUUAAGAUGUUA		-
ECS107	B		2763842	←	2763912		71			2	0	2		56.8	-3		-	-		3		-	-		UUG	37		6	MLNLAT		IGR, Prophage (CP4-57)	GAAACUCUACAAUAAUACCCCCCUGAAGUGUAUUGAUUUGCUAAAUUUAGCCACCUGAAUAGGGGGCACUC		-
ECS108	B		4017489	←	4017539		51			2	0	2		46.72	-5		-	-		1		GGGAU	14		AUG	27		5	MDSAR		cis-antisense (ubiE, CDS)	AGGGUAUCCUGAUCGGGAUGCAUACGGAUGGAUUCUGCCAGAUAACGGUAG		-
ECS109	B		4373926	←	4373976		51			2	0	2		46.13	-7		-	-		3		-	-		AUG	1		11	MKCQNSPSLYR		cis-antisense (efp, CDS)	CAUGAAGUGCCAGAACUCACCGUCGUUGUACAGGUAAGUCAGGUUCAUAUC		-
ECS110	B		1475507	→	1475561		55			1.9	0	1.9		45.53	-10		-	-		2		GUGAG	24		UUG	40		-	-		IGR	AAUUGGGGAUAAUCAUUCCUGACAGUGAGUCCCCAAUACCUUGAUAUAUUCUGAA		-
ECS111	B		2902502	←	2902556		55			1.9	0	1.9		50.28	-3		-	-		2		AUGUG	44		UUG	49		-	-		IGR	UUUACCUUUUUAAUCAAUGGAUUAAGUGCUCUUUAACAUAAUGGAUGUGUUGUUU		-
ECS112	A		1702838	→	1702913		76			1.8	0	1.8		52.65	-5		-	-42		3		-	-		UUG	22		17	MPSAHSYYCNNTSVHFW		IGR	GCAGUUUUUCAUCCCUGAAUAUUUGCCAUCAGCGCAUUCUUAUUAUUGUAAUAACACAAGCGUUCACUUUUGGUGA		-
ECS113	B		3164192	→	3164254		63			1.7	0	1.7		54.43	-4		-	-		1		AGGGU	15		UUG	29		4	MING		cis-antisense (ygiS, CDS)	GAAAACCGCCAACGUAGGGUUUAAGCAGUUUGAUUAACGGCUGAUAGUAGAUAGGAAUCAGCG		-
ECS114	B		19625	←	19706		82			1.7	0	1.7		45.53	-3		-	-		1		AGCGG	1		AUG	13		11	MSRVKIVVMYN		IGR	AAGCGGGCAAAUAAUGAGCCGAGUCAAAAUCGUGGUAAUGUACAACUAAUCUAUCUCCCCCACCUUAACUUUGGGGGAGCUG		-
ECS115	A		1202370	←	1202433		64			1.6	0	1.6		47.91	-5		0	-		2		AUGUG	39		UUG	46		-	-		cis-antisense (ymfT, CDS), Prophage (e14)	AGAUAUCCGGUCUUAAGUCAGAUUUCGUAAUUGCACCUGAUGUGUAUUGCUCAAGUUUUUUAGC		-
ECS116	B		2969558	←	2969622		65			1.6	0	1.6		49.69	-6		-	-		2		AGGAA	33		AUG	45		-	-		cis-antisense (tas, CDS/RBS)	GCAUAGCCGUUUCCUUUUUAUAAUCACGACAUAAGGAAUAUAAAAAUGGCAGAGGGAAGGGAAAA		-
ECS117	B		1432507	→	1432572		66			1	0.5	1.5		65.11	-5		-	-		2		AGGAA	24		GUG	38		-	-		IGR, Prophage (Rac)	UAAACAUUGUCGUUUCAGGUAUACAGGAAUGCUAACAGGUGGCGGCAAAAAUCAGGCGGUUUAUGG		-
ECS118	A		2066059	→	2066128		70			1.5	0	1.5		48.5	-6		-	-25		3		-	-		UUG	4		17	MLQFCIQPSFSHSFGPR		IGR, Prophage (CP4-44)	CAAAUUGUUGCAAUUCUGUAUCCAGCCUUCUUUCAGUCAUAGCUUCGGGCCGCGAUAAGACUCACUGAUC		(17)
ECS119	B		4116145	→	4116213		69			1.5	0	1.5		50.28	-5		-	-		3		-	-		AUG	26		6	MLVGML		cis-antisense (glpF, 5'-UTR)	AUGCGUGAAAGUCACGGACCUCCACGAUGCUUGUAGGCAUGCUGUAAACUUAUCGUUAACGAGCAAAAA		-
ECS120	B		1630770	←	1630837		68			1	0.5	1.5		65.11	-5		-	-		2		AGGAA	24		GUG	38		-	-		IGR, Prophage (Qin/Kim)	UAAACAUUGUCGUUUCAGGUAUACAGGAAUGCUAACAGGUGGCAGCAAAAAUCAGGCGGUUUAUGGCG		-
ECS121	B		2967133	→	2967207		75			1.4	0	1.4		50.28	-5		-	-		1		AGAGG	0		GUG	10		14	MDSRFYSPFLWIEL		IGR	AGAGGAAGGGGUGGAUAGCCGUUUUUAUUCACCUUUUCUGUGGAUAGAGUUGUGAAGAACUACGGAAUUACUACG		(14)
ECS122	B		4576927	→	4576976		50			1.4	0	1.4		63.92	-3		-	-		2		AGAGG	17		GUG	30		-	-		cis-antisense (mcrB, CDS)	AUUAUGUUGUCCAGCAUAGAGGCAAAUCGGGUGUAAUCAAUACCCUGUGA		-
ECS123	B		668396	←	668446		51			1.4	0	1.4		54.43	-6		-	-		4		-	-		-	-		-	-		IGR	AGACUUUUUCCGCCAGACACGACUUUGUAGAAAUUGUUUUACAAAAAUGGC		-
ECS124	B		1528274	←	1528323		50			1.4	0	1.4		50.28	-5		-	-		4		-	-		-	-		-	-		cis-antisense (ydcD, CDS)	CUUGUUUUUAUCACUAAAAUACACCCGUUGUUUUGUAGCGCAGAACUCCA		-
ECS125	B		2555569	→	2555618		50			1.3	0	1.3		46.13	-2		-	-		3		-	-		UUG	6		11	MRFWSASAWLV		cis-antisense (eutB, CDS)	UUUUCGUUGAGGUUCUGGUCAGCGUCAGCGUGGUUGGUAUAACAGCAGUC		-
ECS126	B		3452114	→	3452167		54			1.3	0	1.3		47.31	-5		-	-		4		-	-		-	-		-	-		cis-antisense (gspA, pseudogene)	AACAAGGGACGCCACUCCGCCGAAGGUUCUGUCGAAAUAUGCAAUGCGCGGUUU		-
ECS127	B		4116322	→	4116371		50			1.3	0	1.3		46.13	-4		-	-		4		-	-		-	-		-	-		IGR	AACAAAUUUAUUAACAUUUUCGAUUGAUGUGGAUUAUGUCACCAGGAGAA		-
ECS128	B		107254	←	107306		53			1.3	0	1.3		48.5	-5		-	-		3		-	-		AUG	4		11	MNKSPIASSIL		cis-antisense (lpxC, CDS)	ACACAUGAACAAGUCACCGAUCGCAUCGAGCAUUUUGUGACGCACAAAUUCGU		-
ECS129	A		2036861	←	2036912		52			1.3	0	1.3		49.69	-4		-	10		4		-	-		-	-		-	-		IGR	AGCAUUACAAUUUUGUAAUGAACCAGGCUGUUUCUAUAACAUAUGAUUUAUG		-
ECS130	B		2313645	←	2313697		53			1.3	0	1.3		46.72	-4		-	-		2		GGGUG	19		UUG	33		-	-		cis-antisense (rcsD, CDS)	GACUAAUUAAUCUUUCAUCGGGUGUGAUACAGGUUGCACCCCAAUUUUCUAAC		-
ECS131	B		3683620	←	3683670		51			1.3	0	1.3		46.72	-4		-	-		2		GGGAG	19		UUG	29		-	-		IGR	GCAAUCUGGGAUUUCCGGGGGGAGACAAUUUGCGCGUAAGUCGCUCGUUAA		-
ECS132	B		1554498	→	1554551		54			1.2	0	1.2		57.4	-5		-	-		4		-	-		-	-		-	-		IGR	GGGUUAUAUAUUCCCGGUAAUCUAUUGUGGGAAUUUAAUUUAAGUGCAGAAGUA		-
ECS133	B		1666616	→	1666673		58			1.2	0	1.2		49.09	-8		-	-		3		-	-		AUG	17		13	MVKHFNTCRQIFT		cis-antisense (dgsA, 5'-UTR)	GAAAUAAUCUGUAGGCUAUGGUGAAGCACUUCAAUACGUGUCGUCAAAUUUUUACUUA		-
ECS134	B		2111303	→	2111362		60			1.2	0	1.2		47.31	-7		-	-		4		-	-		-	-		-	-		IGR	GGAAAACUUUGAAUAAAACCCUACUGCUAACUCGUUGUUAUUCUGAUGGUUUAUAUAAAA		(5,18)
ECS135	A		3664207	→	3664260		54			0.6	0.6	1.2		55.02	-3		-	3		4		-	-		-	-		-	-		cis-antisense (gadA, CDS)	GUGUGUUUAAAGCUGUUCUGCUGGGCAAUACCCUGCAGUUUCGGGUGAUCGCUG		-
ECS136	B		4172970	→	4173026		57			1.2	0	1.2		45.53	-5		-	-		1		AGCUG	14		UUG	27		6	MRSNCR		cis-antisense (coaA, CDS)	ACGGAAUCACGCAGAGCUGCCCACUGGUUGCGGUCAAACUGUAGGUAAGGCGUCAUU		-
ECS137	B		4324995	→	4325051		57			1.2	0	1.2		50.28	-2		-	-		4		-	-		-	-		-	-		IGR	UUUCUGACGUUUUAAACGUAUCAGAAGACGUUAUUUAUUCUGAUAAAAAACAACACA		-
ECS138	B		4460897	→	4460952		56			1.2	0	1.2		49.69	-5		-	-		1		AGGAU	4		UUG	11		4	MSFF		IGR	AUCAAGGAUGUUUGAGCUUUUUUUGAUGUAGCUCAAAGUAAAAAGCAGAGCGUACG		-
ECS139	B		4612288	→	4612346		59			0	1.2	1.2		50.87	-9		-	-		1		GGCAG	23		UUG	28		5	MAHNA		IGR	GAUAAGGCGUUCACGCCGCAUCCGGCAGUUGGCGCACAAUGCCUGAUGCGACGCUUAAC		-
ECS140	B		494265	←	494320		56			1.2	0	1.2		53.84	-2		-	-		2		AGGUU	5		AUG	19		-	-		cis-antisense (htpG, 5'-UTR)	UUUUAAGGUUAAAAACAGGAUGUGGGAGAGAUGGGGACAAGGGAGAAUAAUUUCAA		-
ECS141	B		1084316	←	1084372		57			1.2	0	1.2		55.02	-1		-	-		4		-	-		-	-		-	-		cis-antisense (phoH, CDS)	GAAAAACGGCUACGCGCACCGUUUACGGCGUCGGUAACACAUGAAAAGAAAGGAUGA		-
ECS142	B		1337679	←	1337736		58			1.2	0	1.2		55.02	-5		-	-		4		-	-		-	-		-	-		cis-antisense (pgpB, CDS)	UCUGCUCGCUUUAAAGUGUAGAACUCAUCAACCGGAAUAUGAUGUGUUUUUUCCAGCC		-
ECS143	A		2515931	←	2515989		59			1.2	0	1.2		45.53	-4		-	-15		2		AGCAU	23		UUG	30		-	-		IGR	CCGGGUUAGUGCCGCCUGGUGAAAGCAUCAUUGGAUGAAAAAUCGGCAACAGGCUGGCC		-
ECS144	B		295463	→	295521		59			1.1	0	1.1		51.47	-5		-	-		4		-	-		-	-		-	-		cis-antisense (intF, CDS), Prophage (CP4-6)	ACGCACGGCACUAAACCAGCUUUUUAGUUGUUCCUUUUGCAGGCAAUCAUCAGCUUUAC		-
ECS145	B		1411288	→	1411353		66			1.1	0	1.1		55.02	-5		-	-		3		-	-		UUG	2		6	MDSCTR		cis-antisense (ydaQ, CDS), Prophage (Rac)	CUUUGGAUAGUUGUACCAGAUAAUCCCUCGUUUGCUGUCUGGCUUACCUAAAGGAGAUACUCGUUU		-
ECS146	B		1580029	→	1580090		62			1.1	0	1.1		52.65	-4		-	-		4		-	-		-	-		-	-		cis-antisense (ydeN, CDS)	GAUUCUGGAAUAAUUCAGGCAAGAAAGUUUCUGUUAGCGGAAUACCAUCCUGAGCAUCGGUA		-
ECS147	B		2102573	→	2102633		61			1.1	0	1.1		49.69	-5		-	-		4		-	-		-	-		-	-		cis-antisense (wbbJ, CDS)	GGUACUCCCGCAAUGACAGUAUUUUCGGGAAUAGAACCUCUAACAACAGAAUUGGCGCCGA		-
ECS148	B		2939944	→	2940004		61			1.1	0	1.1		46.72	-7		-	-		4		-	-		-	-		-	-		cis-antisense (gcvA, CDS)	GCUGAACGUUGAUAUGAUUUAACCCCAACUGUCGGGUAUAUGUCUGCCAGUCACGGCGCGA		-
ECS149	B		1298043	←	1298105		63			1.1	0	1.1		45.53	-5		-	-		4		-	-		-	-		-	-		cis-antisense (ychE, CDS)	GAUCAUCGACAUCGCUAUUGUCACCACCAGGAUACCCCCGGCGAUACGGAACGAAUCAAUUGA		-
ECS150	B		1505924	←	1505981		58			1.1	0	1.1		47.91	-4		-	-		2		AGUGG	8		GUG	13		-	-		cis-antisense (ydcP, CDS)	UACGGUUUAGUGGGUGAUGUGGACGAAUUUUGUGCAAAUCUGCUGGCAUUUCAUUGGG		-
ECS151	B		1649586	←	1649648		63			1.1	0	1.1		50.28	-2		-	-		4		-	-		-	-		-	-		cis-antisense (intQ, pseudogene), Prophage (Qin/Kim)	GAGGAGGGAAACUGUUUUGCAUAGUCGAAAACACCAGUUUUUAUUGCGUAACAAACAGAGGAG		-
ECS152	B		2454057	←	2454119		63			1.1	0	1.1		53.24	-2		-	-		1		GGCAG	27		UUG	39		4	MKLD		IGR	AAUGGAGAAAAUAGAGUUGAAUAAUCAGGCAGGACGUAAUUGAAACUUGAUUAAAUUCUGGCU		-
ECS153	B		2587331	←	2587395		65			1.1	0	1.1		52.06	-3		-	-		2		AGGGU	19		UUG	27		-	-		cis-antisense (acrD, CDS)	GAUUUGCUCAACGACUUUCAGGGUCUGUUGUUGCGUUGAACCGCUGGGCAACUGUACCGAGGUAG		-
ECS154	B		1863376	→	1863437		62			1	0	1		51.47	-4		-	-		3		-	-		AUG	2		15	MHLSLFARQHSTDRL		cis-antisense (yeaE, CDS)	GCAUGCAUUUAUCGCUUUUUGCCCGCCAGCAUUCCACGGAUAGACUUUAGAGACGAGAAAGA		-
ECS155	B		1982514	→	1982580		67			1	0	1		49.09	-3		-	-		4		-	-		-	-		-	-		cis-antisense (araG, CDS)	GCCCCUCUUUUCGCAGUUCACGAAUAACGCGGAAAAGAUUGUCGAUUUCACGGGCAGAGAGGGAGCU		-
ECS156	B		2454313	→	2454382		70			1	0	1		49.09	-2		-	-		3		-	-		AUG	1		7	MNLPHWA		cis-antisense (sixA, 3'-UTR)	AAUGAAUCUACCUCAUUGGGCAUAAUUUGGAACUCAUCAGAUAGCUUUUGCCAUCUUCAGAUUACACGGG		-
ECS157	A		1029155	←	1029221		67			1	0	1		49.09	-5		0	-15		2		AUGAG	29		GUG	44		-	-		IGR	AUUUCUUUGCAUCGACAGAAAAGUAAAUUAUGAGUGUACGUUUAGUGUUAGCCAAAGGGCGCGAAAA		-
ECS158	B		1374543	←	1374609		67			1	0	1		50.28	-5		-	-		4		-	-		-	-		-	-		cis-antisense (ycjR, CDS)	AUUCAUGUGAUAGAAAUCGCCGAUAAUCUGUACAUGUUUAAGAUCGUUUUCGACGAUGUAACGGCGG		-
ECS159	B		2221815	←	2221883		69			1	0	1		52.06	-4		-	-		3		-	-		AUG	16		9	MLLVGSFSR		cis-antisense (dld, CDS)	ACCGAUCCCCGGAUUCAUGCUGUUGGUCGGAUCGUUCUCGCGAUAGAACUUCUGCAACGUCUCCGGUGC		-
ECS160	B		2380661	←	2380730		70			1	0	1		51.47	-6		-	-		2		AGAGG	39		UUG	51		-	-		IGR	UCCUUUUAGUUGCAAAGGUUGUGCUGAAUCAAGAUGAAAAGAGGCAACUUAUUGCUCUGAAUAUAGUGCG		-
ECS161	C		1407150	→	1407271		122			868.9	0	868.9		-	-		3	-8		1		GGGCG	28		TTG	33		10	LRSILSYFLF		IGR	CTTGCAGGTGAATGCAACGTCAAGCGATGGGCGTTGCGCTCCATATTGTCTTACTTCCTTTTTTGAATTACTGCATAGCACAATTGATTCGTACGACGCCGACTTTGATGAGTCGGCTTTTT		(14)
ECS162	C		606957	←	607020		64			311.3	0	311.3		-	-		5	-		2		GGCAG	20		TTG	33		-	-		IGR	AAATTGTTCGGGTTTGGAGTGGCAGCCCCAGGGTTGATAGAAATATCTCCTGGGGCTTCATCTT		-
ECS163	C		4194206	←	4194329		124			250.3	0	250.3		-	-		6	5		2		GCGGG	18		TTG	32		-	-		IGR	ACATTCAATGCCCCATTTGCGGGGCTAATTTCTTGTCGGAGTGCCTTAACTGGCTGAGACCGTTTATTCGGGATCCGCGGAACCTGATCAGGCTAATACCTGCGAAGGGAACAAGAGTTAATCT		(15)
ECS164	C		192792	→	192850		59			77.5	0	77.5		-	-		-2	-		3		-	-		GTG	31		6	VCDCLV		IGR	TAATCAGGGCTATACTTAGCACACTTCCACTGTGTGTGACTGTCTGGTCTGACTGAGAC		-
ECS165	C		1906151	→	1906214		64			76.7	0	76.7		-	-		-	-31		2		ACCAG	33		TTG	47		-	-		IGR	CAAATAAATAATATGATAATTATTTGAAGTCAGACCAGAGTTTTAATTTGAAGCAGTTGCACCA		-
ECS166	C		986620	→	986799		180			72	0	72		-	-		2	-		2		AGGAT	76		ATG	88		-	-		IGR	CTAAGAAAAAACTAATCCGCAATAAGAATGCGGATTAGTTTTTGCGCGTAAATGTTGCAATGTAATATTCCGTAACAGGATGATCGTTATGGCGGGGTTGCAAATAGATTGCTTGACTTAACAAACAGATAACTTGACAGAAAAGATAAAAAAAGAGCCAGCGGGCGCTGGCTCTTGAAG		(4,14)
ECS167	C		989733	→	989783		51			45.8	0	45.8		-	-		4	-41		1		AGGCG	12		TTG	18		5	LYLKR		IGR	ATGTAGCAATAAAGGCGTTTGTACCTGAAAAGATGAAGATTCTGCATAGCG		(4)
ECS168	C		4434586	→	4434673		88			43.7	0	43.7		-	-		1	9		4		-	-		-	-		-	-		cis-antisense (cpdB, CDS)	CATCAGGGACATCCTTTTATCATCGGGAATACGAAAGAAAAGGGAGAATAAACGTCTTACTTATAGAACAGTGAAGAATGCCACAATT		-
ECS169	C		4148368	→	4148435		68			43.5	0	43.5		-	-		-	-20		2		ACGAG	30		GTG	36		-	-		IGR	GAATAAAATGCAGACAGAAATATATTGAAAACGAGGGTGTTAGAACAGAAGTATTTCAGAAAACCCTC		-
ECS170	C		2555328	→	2555393		66			40.2	0	40.2		-	-		6	-43		2		AGGCG	49		TTG	59		-	-		cis-antisense (eutB, CDS)	ATCTCCGCGTCATCAGAAGAACAGTGACGGATCGCCCGCCCGTTTGGTCAGGCGACCGTTTGCCAT		-
ECS171	C		1200648	←	1200715		68			29.8	0	29.8		-	-		0	-		3		-	-		TTG	5		14	LLAGCVRTPAYHRA		cis-antisense (ymfI, CDS/RBS), Prophage (e14)	TTTCCTTGCTTGCTGGCTGTGTGAGAACTCCAGCATACCACCGAGCCTGAAGTGGTGAAAAGACAGGC		-
ECS172	C		922054	→	922113		60			27.8	0	27.8		-	-		0	6		4		-	-		-	-		-	-		IGR	GGAGTAGATTGGTCAGGCAAATAAGCTCTTGTCAGCGGCAGGGCGTTCTGCCGATAACCG		-
ECS173	C		4194706	→	4194761		56			24.5	0	24.5		-	-		1	-		2		ACGAG	34		ATG	42		-	-		cis-antisense (rsd, CDS)	GCCAGGCTTAATGCCAACCAGATTGTAGTAAGCCACGAGCAGATGCTTACGTACAT		-
ECS174	C		2640900	←	2641028		129			24.3	0	24.3		-	-		2	-		2		GGGTG	105		ATG	113		-	-		IGR	CGATGCAACAGTAAGTTAGCCTTAGTGAATGTGGGCTTTGTCACGAGCACACAGACGGTCTTATACTGTATGATAACGGTTAACTTAACGGATGTTTCGCGGTGTGGGTGAGCATGATGGTTCACCGGC		(17)
ECS175	C		2763277	←	2763343		67			16.1	0	16.1		-	-		9	-		4		-	-		-	-		-	-		IGR, Prophage (CP4-57)	AACCAAATTAGACGTCAGGGTTACAATATTTGTGGAATCCTGAAAAGCTTGATACCTGCGACCGAGA		-
ECS176	C		3963394	→	3963463		70			15.3	0	15.3		-	-		2	-8		2		ATGAG	38		ATG	53		-	-		cis-antisense (rhlB, CDS)	GCACGCGGCTGATTCACCTTGCGATCGGCAATCGCAGGATGAGAGAGAAGATAATGAAACGTTGACGTAA		-
ECS177	C		4457372	→	4457430		59			14.7	0	14.7		-	-		-	0		4		-	-		-	-		-	-		IGR	ATTACACAAAATCATTCGCACTGCATCGAGACGGAAAGTGAATGAGGGCCGGGGAGCGT		-
ECS178	C		485021	←	485073		53			13.6	0	13.6		-	-		9	-		2		AGGAT	39		GTG	44		-	-		cis-antisense (acrR, CDS)	GATACCCCCTGCTGTGAGAAAAGACGTAGAGCCACATCGAGGATGTGTTGGCG		-
ECS179	C		2257947	→	2258007		61			12.5	0	12.5		-	-		5	-		2		AGCAG	37		TTG	51		-	-		cis-antisense (fruA, CDS)	CCACGATACAGCACGGCAGCACACGCATCGGATCACGAGCAGCAAACGGAATTGCACCTTC		-
ECS180	C		2404787	←	2404849		63			12.2	0	12.2		-	-		-	-48		2		GTGAG	33		GTG	49		-	-		IGR	TGTGATCTACTTCAGGCATTATAACGGAACAATGTGAGTCGCTTTTTTAGTGCAACTCATATG		-
ECS181	C		3065228	→	3065347		120			10.4	0	10.4		-	-		1	-		2		AGGTG	40		ATG	53		-	-		IGR	TTTCAGTCAGCCTATCCTTGATGAAACCGCGAGCAAAGATAGGTGATTACGTCATGGTTTTACAGAAAATTACAGAAAAAGGAGGCAATATCGGGTAAAGGCATTAGCCCGACGAATACG		(20)
ECS182	C		1481038	→	1481088		51			10.3	0	10.3		-	-		0	-		4		-	-		-	-		-	-		IGR	ATCATTTAAAAGAAAATTAATCAGGCAGACTACTGCCCACTAACGTTATGA		-
ECS183	C		1669060	←	1669177		118			9.5	0	9.5		-	-		-	7		4		-	-		-	-		-	-		IGR	CAAAGCAGTAGAATAACTGCGCATCAGTAATAAATGACACACAGCAAAATGAATCCGTTTATTTGGGTACTTATAATCCTGATGACGCTAGACGCGCTGCGGGAATTGGCTGGCGCTT		(3,14,19,20)
ECS184	C		2404734	←	2404785		52			9	0	9		-	-		0	-		4		-	-		-	-		-	-		IGR	ATTTTTACTTTCGTCCGGGTTCCGGATGAAACTGCCAGGGAGGCACATTACA		-
ECS185	C		164658	→	164715		58			8.9	0	8.9		-	-		0	-		4		-	-		-	-		-	-		IGR	ATATCTTCTTCTGTCTTGTAACAGAAGAACAGAAAATCGGGCTTTTGCGCCTGAATAT		-
ECS186	C		2576447	←	2576555		109			8.9	0	8.9		-	-		2	-		2		GTGAG	33		TTG	41		-	-		IGR	TTATAGGATTATTACCAAAACATTATATTAATGGTGAGAGTTTGGACTTGCTCAAAGTCTGTAGACTCCGGCAGGGTAATAATGTGCGCCACGTTGTGGGCAGGGGCTG		(3,4)
ECS187	C		3390147	←	3390445		299			2.8	5.9	8.7		-	-		2	-		1		GGCAG	71		TTG	79		32	LPDATLCVLSGLQTEHNRRSDKAFTPHPAAVA		IGR	GGATAATCGTTGCCAAAGGCCAACGAGCCAGAACATAACCGTAGGTCGGATAGGGCGTTCACGCCGCATCCGGCAGCCGTTGCCTGATGCGACGCTGTGCGTCTTATCAGGCCTACAAACGGAACATAACCGTAGGTCGGATAAGGCGTTTACGCCGCATCCGGCAGCCGTTGCCTGATGCGACGCTGTGCGTCTTATCAGGCCTACAAACGGAACATAACCGTAGGTCGGATAAGGCGTTTACGCCGCATCCGACAGCCGTTGCCTGATGCGACGCTGTGCGTCTTATCAGGCCTACA		-
ECS188	C		3617059	←	3617187		129			8.6	0	8.6		-	-		0	-		3		-	-		TTG	34		4	LWSQ		IGR	GACAGTATCTTCATACGAAAAAGCGAAGAAAAACTTGTGGTCACAATGAATTGAAGATTTTTAGGAATATATTTAGAACGTTACAAAAGAGAAGGTTCGGATAGGGTATTTAGAGAGGAATCAGGTGTG		-
ECS189	C		518593	→	518685		93			7.4	0	7.4		-	-		9	-		3		-	-		ATG	12		7	MVQRWRL		cis-antisense (tesA, CDS)	TTTGCATTAACAATGGTTCAGCGTTGGCGGCTTTGACATCCTGCAAAATCTGGCGCAGCGTTTGCTCGGTTTGCTGTGGCTGAAAACCACGCA		-
ECS190	C		1288317	→	1288419		103			7	0	7		-	-		0	-		2		AGTAG	81		ATG	90		-	-		cis-antisense (ychJ, CDS)	ATACTCGACAGCACTACCACAGGGACAAAGCTGAGACACAAATAATCTCCCTGGAAACAATAACGGCGTATTAACCGCCTGAGTAGCACTATGTTAACCGAGC		-
ECS191	C		1019493	→	1019559		67			6.2	0	6.2		-	-		-	-25		4		-	-		-	-		-	-		IGR	TTTAATCTTTTTTGTCAGCGACAATTTACAGAAGAGAATCGCGGAAACCGCTTCAGACAAGCCTCCG		(4)
ECS192	C		1790135	←	1790188		54			5.1	0	5.1		-	-		8	-		2		AGGAC	19		GTG	34		-	-		IGR	ATCAGGATAATCTAAAAAAAGGACCCCTGAAAAAGTGGTTAACATGGAACAAAT		-
ECS193	C		4359534	→	4359608		75			4.9	0	4.9		-	-		8	-		2		GGGAG	21		GTG	35		-	-		cis-antisense (cadC, CDS)	TGTTTTGAATGTTAAGACTGTGGGAGGGAGAATCTGTGGCAGGAACCGCCTCTGGTATAGGGGGAGGCGAAGATA		-
ECS194	C		3382362	←	3382419		58			4.8	0	4.8		-	-		-	-15		3		-	-		GTG	20		5	VTTHS		IGR	TGCATAAACGCTAAACTTGCGTGACTACACATTCTTGAGATGTGGTCATTGTAAACGG		(17)
ECS195	C		3305974	←	3306035		62			4.5	0	4.5		-	-		1	-		2		GGGTG	23		TTG	37		-	-		IGR	TTTTTGATTGCCATCACCTTAACGGGTGAGGGCGTTGTTGTTCGTTAATACACCTACTTTGA		-
ECS196	C		2151914	←	2151987		74			4.3	0	4.3		-	-		-3	-		1		GGGAG	18		ATG	9		4	MEEL		IGR	AGCCAATAAGGGAGAAAAATGGAGGAATTATGAAACACTGTCTGGAATCGTCTGAATGACGGGCACATTTGCGA		-
ECS197	C		4022910	←	4023071		162			4.3	0	4.3		-	-		0	-		3		-	-		ATG	50		7	MASIVAS		cis-antisense (ubiD, CDS)	CACCCTGCTGTTCAAGCAGCGTCAAGAAGTCGCGTAAATCGTTATATTTCATGGCGTCCATTGTAGCCTCTTAATCTGCGCCCATTATACGGCGTTCATCTTTGCGATGCTGTAAATTTGTTAAATTAGCGTGAACTCTGACGGTATAACGCAAACCGGGGA		-
ECS198	C		712067	→	712116		50			4.1	0	4.1		-	-		7	-		3		-	-		TTG	1		10	LTIVPQGCNK		IGR	GTTGACCATTGTGCCACAGGGCTGCAACAAATAAGGTTTATTCCGAGTTT		-
ECS199	C		2109213	→	2109280		68			4.1	0	4.1		-	-		6	-		2		ACGAG	11		GTG	19		-	-		cis-antisense (rfbD, CDS)	TTATGTGGACGACGAGCTGGTGTAGGATAGGCTGTTGTTGGTACTGCGTTGAGCTTGTTGAGTGCAAG		-
ECS200	C		2902008	→	2902058		51			4	0	4		-	-		0	5		2		ACGGG	14		ATG	23		-	-		IGR	TTGAGAAAGAGATAACGGGTTATATGGTGGTTTATCCCCGCTGGCGCGGGG		(17)
ECS201	C		637421	→	637490		70			3.9	0	3.9		-	-		0	-		2		AGGAG	53		GTG	61		-	-		cis-antisense (dsbG, CDS)	AGAACGGATCGGCGAAGACGTAGACAATGACCGGCGCATCTTTTTTACCGTCGAGGAGCCAGTGGGATTG		-
ECS202	C		4111630	←	4111714		85			3.3	0	3.3		-	-		0	-		2		ATGAG	56		ATG	63		-	-		cis-antisense (uspD, CDS)	ATCCGCACTCATCTTATTGATCATCCCGCGATATGCCGGCATCAAACGGTTGATAAATGAGTGATGATGACCACAGACAAGGAGG		-
ECS203	C		4455938	←	4455992		55			3.1	0	3.1		-	-		-	-5		4		-	-		-	-		-	-		cis-antisense (pmbA, CDS)	GCAAGTGCCATAATGTAGAGAGTTTCTCTGAAGTCTAACAGAGAACCGTTTTTCA		-
ECS204	C		2556798	←	2556860		63			2.8	0	2.8		-	-		0	-		3		-	-		ATG	20		7	MYPARSA		cis-antisense (intZ, CDS), Prophage (Eut/CPZ-55)	ACGACTGGATAACCCCGATCATGTATCCGGCGCGTTCGGCGTGATGAATAACGGGCGTGTTTA		-
ECS205	C		2559006	←	2559079		74			1.9	0.9	2.8		-	-		0	-32		3		-	-		TTG	24		8	LTHLNGNF		IGR, Prophage (Eut/CPZ-55)	AGTAGAATTCTTACTCGGCAACTTTTGACCCACCTTAACGGCAACTTTTGACCCACCTTAACGGCAACTTTTGA		(17)
ECS206	C		2068543	→	2068617		75			2.7	0	2.7		-	-		0	-		3		-	-		TTG	22		6	LITQNQ		IGR, Prophage (CP4-44)	GTAGTCATTAGTGAACAGATAATTGATAACTCAGAACCAGTAAAATGCAAAAGACGCACCACGCTGGGAAAATCG		-
ECS207	C		3920625	→	3920699		75			2.7	0	2.7		-	-		2	-43		3		-	-		GTG	3		17	VHTIATFLLTLFDHEKL		IGR	CCAGTGCATACAATTGCGACTTTTCTGCTAACCCTGTTCGATCATGAAAAACTGTAAATAACGCGTAAACACTGG		-
ECS208	C		2555660	→	2555725		66			2.6	0	2.6		-	-		0	-		4		-	-		-	-		-	-		cis-antisense (eutB, CDS)	CTTCTAAGCCAGCACGGATAATCTGGCGGTCGTTGTAGAGATACTCCGGCCCAATAAAGCCGACCA		-
ECS209	C		261981	→	262047		67			2.5	0	2.5		-	-		-	8		1		AGTAG	20		TTG	29		11	LIHKAIDASPG		IGR	ATAAAACCGGGTGATGCAAAAGTAGCCATTTGATTCACAAGGCCATTGACGCATCGCCCGGTTAGTT		(5)
ECS210	C		889150	→	889273		124			2.5	0	2.5		-	-		-	-46		3		-	-		ATG	55		7	MNCVGLY		IGR	TAGTAAAGTAACAATATATTTTACTAGTGTAATCACATTAGGTATCAACGGCTATATGAATTGCGTTGGCCTATATTAGCATGGAATGCGAAGCGGCTTTATCTTACTGAACGCCACACTGGCG		(20)
ECS211	C		1489468	→	1489540		73			2.4	0	2.4		-	-		-1	-		4		-	-		-	-		-	-		cis-antisense (rydC, ncRNA)	AGAAAACGCCTGTACTAAAACCGACCCGTGGTACAGGCGAAGAATACGGGTCTACATCGGAAGCGCCTATTAT		-
ECS212	C		2870925	←	2870997		73			2.4	0	2.4		-	-		-	-10		2		ATGAG	10		ATG	18		-	-		IGR	GTAACTAATAATGAGATTATGTTCTGCACGCCCTGGGTATACGTAACAATGGACAAATGTGGTACATTTGCCC		-
ECS213	C		4550913	←	4550969		57			2.4	0	2.4		-	-		0	-		2		GGCAG	17		TTG	23		-	-		cis-antisense (uxuB, CDS)	ATGACGGGCGGGCAACCGGCAGATTGCTGTCAACAATAGTAGTCATCGTAAACTCCA		-
ECS214	C		1755358	←	1755419		62			2.3	0	2.3		-	-		10	4		3		-	-		ATG	39		6	MLRIFF		cis-antisense (lpp, 5'-UTR)	ATCTCCATGTAGCGTTACAAGTATTACACAAAGTTTTTTATGTTGAGAATATTTTTTTGATG		-
ECS215	C		2411552	←	2411627		76			2.3	0	2.3		-	-		0	-		1		GGCAG	17		GTG	22		5	VETFG		cis-antisense (ackA, CDS)	ATTTGATACGTGCTTCGGGCAGGTGGAAACATTCGGCTAAACCAGAAAGGTACTCTTCACCATTTACTGCATCGAT		-
ECS216	C		295553	→	295655		103			2	0	2		-	-		-10	-		2		AGGCG	79		GTG	90		-	-		cis-antisense (intF, CDS), Prophage (CP4-6)	GTAATCTTGTGCCAGATCGCCAGGAATGATCCCTTGATATTTTTTCTGATAATTACTCCATTTGATGAAAGCACGTAGTAGGCGATAAGCGTGAGCAGTGACG		-
ECS217	C		1241244	→	1241312		69			2	0	2		-	-		0	-		2		AGGAT	4		ATG	19		-	-		cis-antisense (cvrA, CDS)	GACAAGGATGGATCCTAAGATGAAAAGGCTAATTATTGTTGTGGCATCCAACGGTCGGTTACTCCTGAT		-
ECS218	C		430013	←	430063		51			1.9	0	1.9		-	-		0	-		4		-	-		-	-		-	-		cis-antisense (yajD, CDS)	CTTCGGTATATTTCGAATGCTCATGATCGTGGCAATAGAGACACAACAATT		-
ECS219	C		4437418	→	4437471		54			1.9	0	1.9		-	-		-	-23		3		-	-		ATG	1		9	MLILKTALR		IGR	AATGCTTATACTGAAGACCGCGCTTCGGTAAAAAGATAATTCTGAATAATTGTA		-
ECS220	C		971877	→	971937		61			1.7	0	1.7		-	-		0	-		4		-	-		-	-		-	-		cis-antisense (ycbC, CDS)	TTAGCCACTGCCAGATACGGCCAAGCGTTTCATAGCCAACACGATCGCTATGCATCAACCA		-
ECS221	C		2529393	←	2529475		83			1.7	0	1.7		-	-		0	-		2		AGGAT	67		ATG	72		-	-		cis-antisense (cysZ, CDS/RBS)	GAGCTCCTTTTGACCAATCCCAGGAAAATTCTGCGTATTTTACCGGGTAATTGCGCAATGGACAGTTAGGATATGTTCGAAAA		-
ECS222	C		4110090	→	4110151		62			1.7	0	1.7		-	-		0	-		3		-	-		ATG	11		12	MERSKVGAPASR		cis-antisense (yiiQ, CDS)	GAAACTGGCTGATGGAGAGATCGAAAGTAGGGGCTCCAGCCAGCAGATAAGGCGCGGTCGTT		-
ECS223	C		1029185	→	1029249		65			1.6	0	1.6		-	-		9	-		2		GGGCG	37		TTG	45		-	-		IGR	ACACTCATAATTTACTTTTCTGTCGATGCAAAGAAATGGGCGTCATTGTCCGGAGTTTTCCATGG		(4)
ECS224	C		4056241	→	4056304		64			1.6	0	1.6		-	-		0	-		3		-	-		GTG	1		6	VLQWKH		cis-antisense (glnALG operon, 5'-UTR)	AGTGCTTCAATGGAAACATTAAGCACCATGTTGGTGCAATGACCTTTGGATAACCCTTTTTATG		(4,5,17,20)
ECS225	C		1432595	→	1432645		51			0.7	0.7	1.4		-	-		-	-32		3		-	-		ATG	10		9	MQRLYTDWV		IGR, Prophage (Rac)	AAACTATCTTATGCAGAGACTCTACACGGATTGGGTTTAAAAGTATACATA		-
ECS226	C		1915064	←	1915128		65			1.1	0	1.1		-	-		-1	-		4		-	-		-	-		-	-		cis-antisense (yebS, CDS)	ACAGGTTGGCAGGTAACAATAAAACGATTGACGCTAACAGCGCCGCCCAGCATTTTTGCAGACTA		-
ECS227	C		381653	←	381721		69			0	1	1		-	-		-	-35		3		-	-		ATG	5		19	MRMPFVIMLERLCKVLCCR		cis-antisense (insCD, CDS)	GCACTATGCGGATGCCATTCGTTATAATGCTCGAACGCCTCTGCAAGGTTCTTTGCTGCCGTTAACCCG		-
ECS228	C		1993524	←	1993590		67			1	0	1		-	-		-5	-		4		-	-		-	-		-	-		IGR	GTCACATTTCATCGTAGGGCTTACTGTGAAACGATCCGGTAAGCCGTTGGTGACGGGCGTGACCATA		-
ECS229	C		4570223	→	4570288		66			1	0	1		-	-		-1	-		1		AGGTG	27		ATG	36		4	MSCD		IGR	TTTATTTTCATTTGAAATTATAAAATCAGGTGATAAATGAGTTGTGATTAATAGATGGTTGATATC		-
