# Supplementary material for: Deep sequencing reveals as-yet-undiscovered small RNAs in Escherichia coli
Source: BMC Genomics. 2011 Aug 24;12:428. doi: 10.1186/1471-2164-12-428 (PMC3175480; doi:10.1186/1471-2164-12-428)
Supplement: Additional File 8 — Oligonucleotides used for the construction of single-deletion mutants. Two successive PCRs were used to construct a DNA fragment for homologous recombination. First PCR primers: lowercase letters indicate the regions homologous to the pKD13 plasmid for the kanamycin resistance gene amplification and uppercase letters indicate the priming site for the second PCR. Second PCR primers: lowercase letters indicate the regions homologous to the target sRNAs and uppercase letters indicate the sequences that were attached in the first PCR. [file 1471-2164-12-428-S8.XLS]

## Sheet: Additional File 8
Additional File 8
Oligonucleotides used for the construction of single-deletion mutants.
Two successive PCRs were used to construct a DNA fragment for homologous recombination. The details have been described previously (21). First PCR primers: lowercase letters indicate the regions homologous to the pKD13 plasmid for the kanamycin resistance gene amplification and uppercase letters indicate the priming site for the second PCR. Second PCR primers: lowercase letters indicate the regio…
Primer for 1st PCR
Primer	Sequence
P1	GGGAGACCACAACGGTTTCCCTCTActgtcaaacatgagaattaa
P2	gtgtaggctggagctgcttc
Primer for 2nd PCR
sRNA	Primer		Sequence
ECS005	TU-2383-k5		ttcaaacattatcatggctgatattttccgtagtcaggtttaatgttttaGGGAGACCACAACGGTTTCCCTCTA
	TU-2383-k3		tttatgcaatgtaatcaacgccagttgcaaaaaaatgaacccggattactTGTAGGCTGGAGCTGCTTCG
ECS007	TU-4371-k5		gtaaatatcaaacatttttgaccttaatcatgttttttgatagatattttGGGAGACCACAACGGTTTCCCTCTA
	TU-4371-k3		ttttccacggaccgcactcttatgtcaagagtgcggtccgtggatacaacTGTAGGCTGGAGCTGCTTCG
ECS009	TU-4619-k5		agtataagacaggaatcacttataacgataatcagttagtatatgtatctGGGAGACCACAACGGTTTCCCTCTA
	TU-4619-k3		gcactaagtttaaattgcgcgccaatcatggcgcgcacaagctataatacTGTAGGCTGGAGCTGCTTCG
ECS010	TU-4050-k5		ccaagatcgattcggttgagtgcatatccattcatagggtagattcttaaGGGAGACCACAACGGTTTCCCTCTA
	TU-4050-k3		tagcataggctatttaccataacgcctcattacgcgcaccgcccagactgTGTAGGCTGGAGCTGCTTCG
ECS022	TU-2375-k5		ataaaaccagcacgtccttgcaatagtttcagtatggtattagcattgatGGGAGACCACAACGGTTTCCCTCTA
	TU-2375-k3		tcactgggtcatcgtcatattaagccttgtccgaatccggatgtaaaaaaTGTAGGCTGGAGCTGCTTCG
ECS025	TU-4039-k5		atggcgacatgatgtttgcatttttcaaaaaatatggataaaattttttcGGGAGACCACAACGGTTTCCCTCTA
	TU-4039-k3		gagtcccgggatgagattcaacattaccattgccccatttaaagcacaaaTGTAGGCTGGAGCTGCTTCG
ECS028	TU-5237-k5		aaatcacaaaaaggggtcgatctttgaccccgacttctctataatcctgcGGGAGACCACAACGGTTTCCCTCTA
	TU-5237-k3		gttttcattaaaagcttacccaataaatagttacacgttggtgaacacccTGTAGGCTGGAGCTGCTTCG
ECS034	TU-5077-k5		tgagaaaatttcattaatatcaggcattctttttcattatgatcaaaatcGGGAGACCACAACGGTTTCCCTCTA
	TU-5077-k3		ccaggcgataaacatccttttacccttaatatttaacaatactaaacattTGTAGGCTGGAGCTGCTTCG
ECS037	TU-1150-k5		ggctgttttttaagcatagacggtcatttgagcaggattaaaattggcttGGGAGACCACAACGGTTTCCCTCTA
	TU-1150-k3		cttcgccttgcgcaaaccaggtactggtattgttattaacgagaaacgtgTGTAGGCTGGAGCTGCTTCG
ECS042	TU-813-k5		agatacccgttatcttaatatccgccacagaattgctctatcatagaaacGGGAGACCACAACGGTTTCCCTCTA
	TU-813-k3		aaatacgcatcatattcatagcacatcctgataatccaaccgtacaacacTGTAGGCTGGAGCTGCTTCG
ECS073	TU-6002-k5		tggaaatatcgaggctttacctttgctttgatctgatgtatcacctgcacGGGAGACCACAACGGTTTCCCTCTA
	TU-6002-k3		tctggtgccgacatcggcattccgcaagcctgacagaactgttcatgttgTGTAGGCTGGAGCTGCTTCG
ECS078	TU-2304-k5		ttaaaagtcaataggttgaaataactccaggaatttgctgatattccgccGGGAGACCACAACGGTTTCCCTCTA
	TU-2304-k3		caccggacacaatacatgattctgcggttggctatcggcaagcgtggagtTGTAGGCTGGAGCTGCTTCG
ECS157	TU-3687-k5		ccttaatggacgcgttgcaaatccatggaaaactccggacaatgacgcccGGGAGACCACAACGGTTTCCCTCTA
	TU-3687-k3		tgcgggcaacggccccggaaaagacccacggatggcgacgaagtaatgatTGTAGGCTGGAGCTGCTTCG
