# Supplementary material for: Deep sequencing reveals as-yet-undiscovered small RNAs in Escherichia coli
Source: BMC Genomics. 2011 Aug 24;12:428. doi: 10.1186/1471-2164-12-428 (PMC3175480; doi:10.1186/1471-2164-12-428)
Supplement: Additional File 9 — Oligonucleotides used for the northern blot analysis. The location and sequence of each deoxyribonucleotide is shown. [file 1471-2164-12-428-S9.XLS]

## Sheet: Additional File 9
Additional File 9
Oligonucleotides used for the northern blot analysis. The location and sequence of each deoxyribonucleotide is shown.
Name		Genomic location				Length		Sequence
ECS001		3382460	→	3382494		35		AGTCGCTTATGCATTAGCGCAACATTCCAACAGGT
ECS002		3645971	→	3646005		35		GCGCATTGCCAGAGTGAAAATGCCTCAGAGCTAAC
ECS003		1203010	→	1203044		35		GCGTCGATTGCTTCTGGTTGTGGAGAAACTAACGC
ECS004		3646315	←	3646330		16		GAGTTCTTATCTAACA
ECS005		3655824	←	3655858		35		GCTTACGGAACTCTTTGTTCACTTTCCCACAGCAC
ECS006		2111223	→	2111257		35		GCGTTACCCACTCGCGCTAAACCCGAAAAATTCAA
ECS007		2066473	→	2066507		35		ACACGAGTCAGAGGAAACGACGGATATGTTCAGTC
ECS008		2231924	←	2231958		35		GAAAAGATTCACAAATAGCTGCGGTTAGGAATGTG
ECS009		2468610	→	2468644		35		TTTATTGTAATATCTCCTCTATCTGCAGACGATAA
ECS010		1645109	→	1645143		35		TAACAAACCACCCGAAAATGAACACCAGAAACGCG
ECS011		2651764	→	2651798		35		GTTGTATTACCGTAGTAATGCAAGCGCGTCTCAGC
ECS012		804432	→	804466		35		TGGTCTGGCGGAGTTTACCCTGTCTCGCCGCGATC
ECS013		2912782	←	2912816		35		GTTAAGCGATAGCCCGGAACGCGAAACGCCACGCT
ECS014		302908	←	302942		35		CATCCTGAAGTAGCGCGATATACTCACTGACTATC
ECS015		4195318	→	4195352		35		TATTGTTGCCATCCGTCGCGATGATTCGATCCTCC
ECS016		4484125	→	4484159		35		CCGTTGAGTATAATTATCTTAGCGACGATTTCGAC
ECS017		312032	←	312066		35		GTGTTGAAATGATCCGGATGAGCATGTATCTTTAT
ECS018		3358872	→	3358906		35		GCTATTCAGTCTTTTCATTCCATGTAAATTGTCTC
ECS019		1702844	→	1702878		35		TTTCATCCCTGAATATTTGCCATCAGCGCATTCTT
ECS020		1049889	→	1049923		35		TATAAGATTGTTAACTATCCCCCTCTGGAAATACG
ECS021		4445897	→	4445931		35		TATCAGTTCGAGTTTTAGCAATGCGAATATTTGTC
ECS022		3646083	←	3646099		17		TAGCCATCATCTAACGC
ECS023		192617	←	192651		35		CGCCTTATAACCAGACTTACGCCCCCGCGATACTT
ECS024		407822	←	407856		35		CGTAGCCAGTTCCGCAACAATATCTGGAGATCTTC
ECS025		1640412	→	1640446		35		TTTTTCTTAACGTCGGGTATACAAAGCCCATCGTT
IS128		2651624	←	2651658		35		TACCGGTTAGAATTTTTAATTTTGAGCAGGATTTA
5S rRNA		3944723	←	3944792		70		GCGCTACGGCGTTTCACTTCTGAGTTCGGCATGGGGTCAGGTGGGACCACCGCGCTACGGCCGCCAGGCA
