# Supplementary material for: Deep sequencing reveals as-yet-undiscovered small RNAs in Escherichia coli
Source: BMC Genomics. 2011 Aug 24;12:428. doi: 10.1186/1471-2164-12-428 (PMC3175480; doi:10.1186/1471-2164-12-428)
Supplement: Additional File 10 — List of nucleotide sequence conservation scores of the 80 previously known sRNAs and 229 novel candidate sRNAs. The sequence conservation score was calculated by the following formula: ((nucleotide match-length)*(nucleotide identity/100))/(nucleotide length of the candidate sRNA). The name and NCBI ID of the sequence of each organism's complete genome are indicated. [file 1471-2164-12-428-S10.XLS]

## Sheet: Additional File 10
Additional File 10
List of nucleotide sequence conservation scores of the 80 previously known sRNAs and 229 novel candidate sRNAs.
The sequence conservation score was calculated by the following formula: ((nucleotide match-length)*(nucleotide identity/100))/(nucleotide length of the candidate sRNA).
The name and NCBI ID of the sequence of each organism’s complete genome are indicated.
sRNA	Name of the complete genome with NCBI ID
	Escherichia coli str. K-12 substr. MG1655	Escherichia coli str. K-12 substr. W3110	Escherichia coli BW2952	Escherichia coli SE11	Escherichia coli O157:H7 str. TW14359	Escherichia coli ATCC 8739	Escherichia coli str. K-12 substr. DH10B	Escherichia coli UMN026	Escherichia coli O157:H7 str. EC4115	Escherichia coli O157:H7 str. Sakai	Escherichia coli O157:H7 str. EDL933	Escherichia coli O55:H7 str. CB9615	Escherichia coli O111:H- str. 11128	Escherichia coli O26:H11 str. 11368	Escherichia coli SMS-3-5	Escherichia coli HS	Escherichia coli 55989	Shigella boydii CDC 3083-94	Shigella flexneri 5 str. 8401	Shigella flexneri 2a str. 2457T	Shigella sonnei Ss046	Shigella boydii Sb227	Shigella flexneri 2a str. 301	Escherichia coli E24377A	Escherichia coli IAI1	Escherichia coli B str. REL606	Escherichia coli BL21-Gold(DE3)pLysS AG	Escherichia coli APEC O1	Escherichia coli O127:H6 str. E2348/69	Escherichia coli UTI89	Escherichia fergusonii ATCC 35469	Escherichia coli ED1a	Escherichia coli 536	Escherichia coli CFT073	Escherichia coli S88	Escherichia coli O103:H2 str. 12009	Escherichia coli IAI39	Shigella dysenteriae Sd197	Salmonella enterica subsp. arizonae serovar 62:z4,z23:-- str. RSK2980	Salmonella enterica subsp. enterica serovar Agona str. SL483	Salmonella enterica subsp. enterica serovar Choleraesuis str. SC-B67	Salmonella enterica subsp. enterica serovar Paratyphi B str. SPB7	Salmonella enterica subsp. enterica serovar Paratyphi C strain RKS4594	Salmonella enterica subsp. enterica serovar Paratyphi A str. AKU_12601	Salmonella enterica subsp. enterica serovar Paratyphi A str. ATCC 9150	Salmonella enterica subsp. enterica serovar Schwarzengrund str. CVM19633	Salmonella enterica subsp. enterica serovar Heidelberg str. SL476	Salmonella enterica subsp. enterica serovar Enteritidis str. P125109	Salmonella enterica subsp. enterica serovar Dublin str. CT_02021853
	NC_000913	AC_000091	NC_012759	NC_011415	NC_013008	NC_010468	NC_010473	NC_011751	NC_011353	NC_002695	NC_002655	NC_013941	NC_013364	NC_013361	NC_010498	NC_009800	NC_011748	NC_010658	NC_008258	NC_004741	NC_007384	NC_007613	NC_004337	NC_009801	NC_011741	NC_012967	NC_012947	NC_008563	NC_011601	NC_007946	NC_011740	NC_011745	NC_008253	NC_004431	NC_011742	NC_013353	NC_011750	NC_007606	NC_010067	NC_011149	NC_006905	NC_010102	NC_012125	NC_011147	NC_006511	NC_011094	NC_011083	NC_011294	NC_011205
C0067	1	1	1	1	0	0	1	0	0	0	0	0	1	1	0	1	1	0	0	0	1	0	0	1	1	0	0	0	0	0	0	0	0	0	0	1	0	0	0	0	0	0	0	0	0	0	0	0	0
C0293	1	1	0	0	0	0	0	0	0	0	0	0	0	0	0	0	0	0	0	0	0	0	0	0	0	0	0	0	0	0	0	0	0	0	0	0	0	0	0	0	0	0	0	0	0	0	0	0	0
C0299	1	1	1	1	1	1	1	1	1	1	1	1	1	1	0.9	1	1	1	1	1	1	1	1	1	1	1	1	1	1	1	0	1	1	1	1	1	0.9	1	0	0	0	0	0	0	0	0	0	0	0
C0343	1	1	1	1	1	1	1	1	1	1	1	1	1	1	1	1	1	1	1	1	1	0.8	1	1	1	1	1	1	1	1	0	1	1	1	1	1	1	1	0	0	0	0	0	0	0	0	0	0	0
C0362	1	1	1	0	0	0	1	0	0	0	0	0	0	0	0	1	0	0	0	0	0	0	0	0	0	0	0	0	0	0	0	0	0	0	0	0	0	0	0	0	0	0	0	0	0	0	0	0	0
C0465	1	1	1	1	1	1	1	1	1	1	1	1	1	1	1	1	1	1	1	1	1	0	1	1	1	1	1	1	1	1	0	1	1	1	1	1	1	0	0	0	0	0	0	0	0	0	0	0	0
C0614	1	1	1	0.7	0	1	1	0.7	0	0	0	0	0.7	0.7	1	1	0.7	0	1	1	0.7	0	1	0.7	0.7	1	1	0	0	0	0	0	0	1	0	1	1	0.8	0	0	0	0	0	0	0	0	0	0	0
C0664	1	1	1	1	1	1	1	0.7	1	1	1	1	0.9	0.9	0.7	1	0.9	1	1	1	1	1	1	1	0.9	1	1	0.9	0.7	0.9	0.8	0.9	0.9	0.9	0.9	0.9	0	0.7	0	0	0	0	0	0	0	0	0	0	0
C0719	1	1	1	1	0	1	1	1	0	0	0	1	1	0.8	1	1	1	0	1	1	0	0	1	1	1	1	1	1	1	1	0	1	1	1	1	1	1	0	0	0	0	0	0	0	0	0	0	0	0
IS128	1	1	1	0	0	1	1	0	0	0	0	0	0	0	0	1	0	0	1	1	0	0	1	0	0	1	1	0	0	0	0	0	0	0	0	1	0	0.7	0	0	0	0	0	0	0	0	0	0	0
csrB	1	1	1	1	1	1	1	1	1	1	1	1	1	1	1	1	1	1	1	1	1	1	1	1	1	1	1	1	1	1	0	1	1	1	1	1	1	1	0	0	0	0	0	0	0	0	0	0	0
csrC	1	1	1	1	1	1	1	1	1	1	1	1	1	1	1	1	1	1	1	1	1	1	1	1	1	1	1	1	1	1	0	1	1	1	1	1	1	1	0	0.9	0	0.9	0	0	0.9	0	0	0.9	0.9
cyaR	1	1	1	1	1	1	1	1	1	1	1	1	1	1	1	1	1	1	1	1	1	1	1	1	1	1	1	1	1	1	0.8	1	1	1	1	1	1	1	0.9	0.9	0.9	0.9	0.9	0	0	0.9	0.9	0.9	0.9
dicF	1	1	1	0	1	1	1	1	1	1	1	1	1	1	1	0	1	1	0	0	0	0	0	1	1	1	1	1	1	1	0	1	0	1	1	1	0	0	0	0	0	0	0	0	0	0	0	0	0
dsrA	1	1	1	1	1	1	1	1	1	1	1	1	1	1	1	1	1	1	1	1	1	1	1	1	1	0	1	1	1	1	0	1	1	1	1	1	1	1	0	0	0	0	0	0	0	0	0	0	0
ffs	1	1	1	1	1	1	1	1	1	1	1	1	1	1	1	1	1	1	1	1	1	1	1	1	1	1	1	1	1	1	1	1	1	1	1	1	1	1	1	1	1	1	1	1	1	1	1	1	1
gadY	1	1	1	1	1	1	1	1	1	1	1	1	1	1	1	1	1	1	1	1	1	1	1	1	1	1	1	1	1	1	0.7	1	1	1	1	1	1	1	0	0	0	0	0	0	0	0	0	0	0
gcvB	1	1	1	1	1	1	1	1	1	1	1	1	1	1	1	1	1	1	1	1	1	1	1	1	1	1	1	1	1	1	1	1	1	1	1	1	1	1	1	1	0.9	1	1	1	1	1	1	1	1
glmY	1	1	1	1	1	1	1	1	1	1	1	1	1	1	1	1	1	1	1	1	1	1	1	1	1	1	1	1	1	1	1	1	1	1	1	1	1	0	0.9	0.9	0.9	0.9	0.9	0.9	0.9	0.9	0.9	0.9	0.9
glmZ	1	1	1	1	1	1	1	1	1	1	1	1	1	1	1	1	1	1	1	1	1	1	1	1	1	1	1	1	1	1	1	1	1	1	1	1	1	1	0.9	0.8	0.8	0.8	0.8	0.8	0.8	0.8	0.8	0.8	0.8
isrA	1	1	1	1	1	1	1	1	1	1	1	1	1	1	1	1	1	1	0.9	0.9	1	1	0.9	1	1	1	1	0.9	0.9	0.9	0	0.9	0.9	0.9	0.9	1	1	0.9	0	0	0	0	0	0	0	0	0	0	0
isrB	1	1	1	1	1	1	1	1	1	1	1	1	1	1	1	1	1	1	1	1	1	1	1	1	1	1	1	1	1	1	0	1	1	1	1	1	1	1	0	0	0	0	0	0	0	0	0	0	0
isrC	1	1	1	0	0	0	1	0	0	0	0	0	0	1	0	0	0	0	0	0	0	0	0	0	0	0	0	0	0	0	0	0	0	0	0	0	0	0	0	0	0	0	0	0	0	0	0	0	0
istR-1	1	1	1	1	1	1	1	1	1	1	1	1	1	1	1	1	1	1	1	1	1	1	0	1	1	1	1	0	0	0	1	0	0	0	0	1	1	1	0	0	0	0	0	0	0	0	0	0	0
istR-2	1	1	1	1	1	1	1	1	1	1	1	1	1	1	1	1	1	1	1	1	1	1	0	1	1	1	1	0	0	0	1	0	0	0	0	1	1	1	0	0	0	0	0	0	0	0	0	0	0
micA	1	1	1	1	1	1	1	1	1	1	1	1	1	1	1	1	1	1	1	1	1	1	1	1	1	1	1	1	1	1	1	1	1	1	1	1	1	1	0.8	0.8	0.8	0.8	0.8	0.8	0.8	0.8	0.8	0.8	0.8
micC	1	1	1	1	1	1	1	0	1	1	1	1	1	1	1	1	1	1	1	1	1	1	1	1	1	1	1	1	1	1	0	1	1	1	1	1	0	1	0	0	0	0.8	0.8	0	0.8	0.8	0.8	0	0.8
micF	1	1	1	1	1	1	1	1	1	1	1	1	1	1	1	1	1	1	1	1	1	1	1	1	1	0	0	1	1	1	0.9	1	1	1	1	1	1	1	1	1	1	1	1	1	1	1	1	1	1
omrA	1	1	1	1	1	1	1	1	1	1	1	1	1	1	1	1	1	1	1	1	1	1	1	1	1	1	1	1	1	1	1	1	1	1	1	1	1	1	1	1	1	1	1	1	1	1	1	1	1
omrB	1	1	1	1	1	1	1	1	1	1	1	1	1	1	1	1	1	0	1	1	1	0	1	1	1	1	1	1	1	1	0	1	1	1	1	1	1	1	0	0	0	0	0	0	0	0	0	0	0
oxyS	1	1	1	1	1	1	1	1	1	1	1	1	1	1	1	1	1	1	1	1	1	1	1	1	1	1	1	1	1	1	1	1	1	1	1	1	1	1	0	0	0	0	0	0	0	0	0	0	0
psrD	1	1	1	1	1	1	1	1	1	1	1	1	1	1	1	1	1	1	1	1	1	1	1	1	1	1	1	1	1	1	0	1	1	0	1	1	1	1	0.8	0.8	0.8	0.8	0	0.8	0.8	0.8	0.8	0.8	0.8
psrN	1	1	1	1	1	1	1	1	1	1	1	1	1	1	1	1	1	1	1	1	1	1	1	1	1	1	1	1	1	1	1	1	1	1	1	1	1	1	0.9	0.9	0.8	0.8	0.9	0.9	0.9	0.9	0.9	0.7	0.7
psrO	1	1	1	1	1	1	1	1	1	1	1	1	1	1	1	1	1	1	1	1	1	1	1	1	1	1	1	1	1	1	1	1	1	1	1	1	1	1	0	0.7	0.7	0.7	0.7	0.7	0.7	0.7	0.7	0.7	0.7
rdlA	1	1	1	1	0.9	1	1	1	0.9	0.9	0.9	0.9	1	1	1	1	0.9	1	0.9	0.9	1	0.9	0.9	1	0.9	1	1	0.9	1	0.9	0	1	0.9	0.9	0.9	1	1	0.9	0	0	0	0	0	0	0	0	0	0	0
rdlB	1	1	1	1	0.9	1	1	1	0.9	0.9	0.9	1	1	1	1	1	1	1	1	1	1	1	1	0.9	1	1	1	0.9	1	0.9	0	0.9	0.9	0.9	0.9	1	1	1	0	0	0	0	0.8	0	0	0	0	0	0
rdlC	1	1	1	1	0.9	1	1	0.9	0.9	0.9	0.9	1	1	1	0.9	1	1	1	1	1	1	1	1	0.9	1	1	1	0.9	0.9	0.9	0	0.9	0.9	0.9	0.9	1	0.9	1	0	0	0	0	0.8	0	0	0	0	0	0
rdlD	1	1	1	0.9	1	0.9	1	0.9	1	1	1	1	0.9	0.8	1	1	0.9	0.9	0.9	0.8	0.9	0.9	0.9	0.9	0.9	1	1	0.9	1	0.9	1	1	1	1	0.9	0.9	1	1	0	0	0	0	0	0	0	0	0	0	0
rnpB	1	1	1	1	1	1	1	1	1	1	1	1	1	1	1	1	1	1	1	1	1	1	1	1	1	1	1	1	1	1	1	1	1	1	1	1	1	1	1	0.9	0.9	0.9	0.9	0.9	0.9	0.9	0.9	0.9	0.9
rprA	1	1	1	1	1	1	1	1	1	1	1	1	1	1	1	1	1	1	1	1	1	1	1	1	1	1	1	1	1	1	1	1	1	1	1	1	1	1	1	1	1	1	1	1	1	1	1	1	1
rseX	1	1	1	1	1	1	1	1	1	1	1	1	1	0	1	0	1	1	0	0	0.8	1	0	1	1	0	1	1	0.7	1	0	1	1	0.7	1	1	0.7	0	0	0	0	0	0	0	0	0	0	0	0
rttR	1	1	1	1	1	1	1	1	1	1	1	0.9	1	1	0.9	1	1	1	0.9	0.9	1	0.9	0.9	1	1	1	1	1	0	1	0.9	1	1	1	1	1	0	1	0	0	0	0.6	0	0.7	0.7	0.7	0	0	0
rybA	1	1	1	1	1	1	1	1	1	1	1	1	1	1	1	1	1	1	1	1	1	1	1	1	1	1	1	1	1	1	0.9	1	1	1	1	1	1	1	0	0	0	0	0	0	0	0	0	0	0
rybB	1	1	1	1	1	1	1	1	1	1	1	1	1	1	1	1	1	1	1	1	1	1	1	1	1	1	1	1	1	1	1	1	1	1	1	1	1	1	1	1	1	1	1	1	1	1	1	1	1
rydB	1	1	1	1	1	1	1	1	1	1	1	1	1	1	1	1	1	1	1	1	1	1	1	1	1	1	1	1	1	1	0	1	1	1	1	1	1	1	0.9	0.9	0.9	0.9	0.9	0.9	0.9	0.9	0.9	0.9	0.9
rydC	1	1	1	1	1	1	1	1	1	1	1	1	1	1	1	1	1	1	1	1	1	1	1	1	1	1	1	1	1	1	0	1	1	1	1	1	0	1	0	0	0	0	0	0	0	0	0	0	0
ryeA	1	1	1	1	1	1	1	1	1	1	1	1	1	0.8	1	1	1	0.8	0.8	0.8	0.8	0.8	0.8	1	1	1	1	1	1	1	0.9	1	1	1	1	1	1	0.8	0	0	0	0	0	0	0	0	0	0	0
ryeB	1	1	1	1	1	1	1	1	1	1	1	1	1	1	1	1	1	1	1	1	1	1	1	1	1	1	1	1	1	1	1	1	1	1	1	1	1	1	0	0	0	0	0	0	0	0	0	0	0
ryeC	1	1	1	1	0.8	1	1	1	0.8	0.8	0.8	0.8	1	1	1	1	1	1	0	0	1	1	0	1	1	1	1	0	0	0	0	1	0	0	0	1	1	0	0	0.7	0.7	0.7	0.7	0.7	0.7	0.7	0.7	0.7	0.7
ryeD	1	1	1	1	1	1	1	1	1	1	1	1	1	1	1	1	1	1	0	0	1	1	0	1	1	1	1	1	0.9	1	1	1	1	1	1	1	1	0	0.6	0.7	0.7	0	0	0	0	0	0	0.7	0.7
ryfA	1	1	1	0.9	0.9	1	1	1	0.9	0.9	0.9	0.9	0.9	0.9	1	1	0.9	0.9	0.9	0.9	0.9	0.9	0.9	0.9	0.9	1	1	0.9	0.9	0.9	0.9	0.9	0.9	1	0.9	0.9	1	1	0	0	0	0	0	0	0	0	0	0	0
ryfB	1	1	1	1	1	1	1	0.9	1	1	1	1	1	1	0.9	1	1	1	1	1	0	1	1	1	1	1	1	0.9	0.9	0.9	0.8	1	0.9	1	0.9	1	1	1	0	0	0	0	0	0	0	0	0	0	0
ryfC	1	1	1	1	0.8	1	1	1	0.8	0.8	0.8	0.8	1	1	0.8	1	1	1	1	1	1	1	1	1	1	1	1	0.8	0.8	0.8	0.8	0.8	0.8	0.8	0.8	1	0.8	1	0	0	0	0	0	0	0	0	0	0	0
ryfD	1	1	1	1	1	1	1	1	1	1	1	1	1	1	1	1	1	1	1	1	1	1	1	1	1	1	1	1	1	1	1	1	1	1	1	1	1	1	0.9	0.9	0.9	0.9	0.9	0.9	0.9	0.9	0.9	0.9	0.9
rygC	1	1	1	1	0.9	0.9	1	1	0.9	0.9	0.9	0.9	1	1	1	1	1	1	1	1	1	1	1	1	1	1	1	1	1	1	0.7	1	1	1	1	1	1	1	0	0	0	0	0	0	0	0	0	0	0
rygD	1	1	1	1	1	1	1	1	1	1	1	1	0.9	0.9	1	1	1	1	1	1	1	1	1	1	1	1	1	0.9	1	0.9	0.9	0.9	0.9	0.9	0.9	1	1	1	0	0.7	0.7	0.7	0.7	0.7	0.7	0.7	0.7	0	0.7
rygE	1	1	1	1	1	1	1	0.9	1	1	1	1	1	1	1	1	1	1	1	1	1	1	1	1	1	1	1	1	0.9	1	1	1	0.8	1	1	1	1	1	0	0	0.6	0.6	0	0.6	0.6	0.6	0	0	0.6
ryhA	1	1	1	1	1	1	1	1	1	1	1	1	1	1	1	1	1	1	1	1	1	1	1	1	1	1	1	1	1	1	0.8	1	1	1	1	1	1	1	0	0	0	0	0	0	0	0	0	0	0
ryhB	1	1	1	1	1	1	1	1	1	1	1	1	1	1	1	1	1	1	1	1	1	1	1	1	1	1	1	1	1	1	1	1	1	1	1	1	1	1	0.8	0	0	0	0	0	0	0	0	0	0
ryjA	1	1	1	1	1	1	1	1	1	1	1	1	1	1	1	1	1	1	1	1	1	0	1	1	1	1	1	1	1	1	0.9	1	1	1	1	1	1	1	0	0	0	0	0	0	0	0	0	0	0
ryjB	1	1	1	0	0	0	1	1	0	0	0	0	0	0	0	0	0	0	0	0	0	0	0	0	0	1	1	0	0	0	0	0	0	0	1	0	0	0	0	0	0	0	0	0	0	0	0	0	0
sgrS	1	1	1	1	0.9	1	0	0.9	0.9	0.9	0.9	0.9	1	1	0.9	1	1	1	1	1	1	1	1	1	1	1	1	0.9	0.9	0.9	0	0.9	0.9	0.9	0.9	1	0.9	0.9	0	0	0	0	0	0	0	0	0	0	0
sokA	1	1	1	0	0	1	1	1	1	0	1	1	1	1	1	1	1	1	0	0	1	0	0	1	1	1	1	0	0	1	1	0	0	1	0	0	1	1	0	0	0	0	0.9	0	0	0	0	0	0
sokB	1	1	1	1	1	0.9	1	1	1	1	1	1	1	1	1	0.9	1	1	0	0	1	1	0	1	1	1	1	0	0	0	0	0	1	0	0	1	0	1	0	0	0	0	0	0	0	0	0	0	0
sokC	1	1	1	1	1	1	1	1	1	1	1	1	1	1	1	1	1	1	1	1	1	1	1	1	1	1	1	1	1	1	1	1	1	1	1	1	1	1	0	0	0	0	0	0	0	0	0	0	0
spf	1	1	1	1	1	1	1	1	1	1	1	1	1	1	1	1	1	1	1	1	1	1	1	1	1	1	1	1	1	1	1	1	1	1	1	1	1	1	0.8	0.8	0.8	0.8	0.8	0.8	0.8	0.8	0.8	0.8	0.8
sraA	1	1	1	1	1	1	1	1	1	1	1	1	1	1	1	1	1	1	1	1	1	1	1	1	1	1	1	1	1	1	0	1	1	1	1	1	1	1	0	0	0	0	0.9	0	0	0	0.9	0	0
sroA	1	1	1	1	1	1	0	1	1	1	1	1	1	1	1	1	1	1	1	1	1	1	1	1	1	1	1	1	1	1	1	1	1	1	1	1	1	1	0.9	0.9	0.8	0.8	0.8	0.9	0.9	0.9	0.9	0.9	0.9
sroB	1	1	1	1	1	1	1	1	1	1	1	1	1	1	1	1	1	1	1	1	1	1	1	1	1	1	1	1	1	1	1	1	1	1	1	1	0	1	0	0	0	0	0	0	0	0	0	0	0
sroC	1	1	1	1	1	1	1	1	1	1	1	1	1	1	1	1	1	1	1	1	1	1	1	1	1	1	1	1	1	1	1	1	1	1	1	1	1	1	0.7	0	0	0	0	0.7	0.7	0.7	0	0	0
sroD	1	1	1	1	1	1	1	1	1	1	1	1	1	1	1	1	1	1	1	1	1	1	1	1	1	1	1	1	1	1	0	1	1	1	1	1	1	1	0	0	0	0	0	0	0	0	0	0	0
sroE	1	1	1	1	1	1	1	1	1	1	1	1	1	1	1	1	1	1	1	1	1	1	1	1	1	1	1	1	1	1	1	1	1	1	1	1	1	1	0.9	0.9	0.9	0.9	0.9	0.9	0.9	0.9	0.9	0.9	0.9
sroG	1	1	1	1	1	1	1	1	1	1	1	1	1	1	1	1	1	1	1	1	1	1	1	1	1	1	1	1	1	1	1	1	1	1	1	1	1	1	0	0	0	0	0	0	0	0	0	0	0
sroH	1	1	1	1	1	0	1	1	1	1	1	1	1	1	0	1	1	1	0	0	0	1	0	1	1	1	1	0	0	0	0	0	0	0	0	0	0	1	0	0	0	0	0	0	0	0	0	0	0
ssrS	1	1	1	1	1	1	1	1	1	1	1	1	1	1	1	1	1	1	1	1	1	1	1	1	1	1	1	1	1	1	1	1	1	1	1	1	1	1	1	1	1	1	1	1	1	1	1	1	1
symR	1	1	1	0	0.9	1	0	1	0.9	0.9	0.9	0.9	0	0.9	0.8	0	0.9	0	0.8	0.8	0	0	0.8	0	0	0.7	0.7	0	0	0.8	0.9	1	0.9	0.9	0.8	0	0.9	0	0	0	0	0	0	0	0	0	0	0	0
tff	1	1	1	1	1	1	1	1	1	1	1	1	1	1	1	1	1	1	1	1	1	1	1	1	1	1	1	1	1	1	1	1	1	1	1	1	1	1	0.7	0.8	0.8	0.8	0.8	0.8	0.8	0.8	0.8	0.8	0.8
tp2	1	1	1	1	1	1	1	1	1	1	1	1	1	1	1	1	1	1	1	1	1	1	1	1	1	1	1	1	1	1	1	1	1	1	1	1	1	1	0.8	0	0	0	0	0	0	0	0	0	0
tpke11	1	1	1	1	1	1	1	1	1	1	1	1	1	1	1	1	1	1	1	1	1	1	1	1	1	1	1	1	1	1	1	1	1	1	1	1	1	1	0	0	0	0	0	0	0	0	0	0	0
tpke70	1	1	1	1	1	1	1	1	1	1	1	1	1	1	1	1	1	1	1	1	1	1	1	1	1	1	1	1	1	1	0	1	1	1	1	1	1	1	0	0	0	0	0	0	0	0	0	0	0
ECS001	1	1	1	1	1	1	1	1	1	1	1	1	1	1	1	1	1	1	1	1	1	1	1	1	1	1	1	1	1	1	0	1	1	1	1	1	1	1	0	0	0	0	0	0	0	0	0	0	0
ECS002	1	1	1	1	1	1	1	1	1	1	1	1	1	1	1	1	1	1	1	1	1	1	1	1	1	1	1	1	0.9	1	1	0	1	0	1	1	1	1	0	0	0	0	0	0	0	0	0	0	0
ECS003	1	1	0	0	0	0	0	0.6	0	0	0	0.7	0.6	0	0	0	0	1	0	0	0	1	0	0	0	0	0	0.7	0	0.7	0.7	0	0	0.7	0.9	0.7	0.6	0	0	0	0	0	0	0	0	0.7	0	0	0
ECS004	1	1	1	1	0.8	1	1	0	0.8	0.8	0.8	0.8	0.8	1	0.8	1	1	1	0	0	0	1	0	1	1	1	1	0.7	0.7	0.7	0.9	0.9	0.7	0.9	0.7	0.8	1	0.8	0	0	0	0	0	0	0	0	0	0	0
ECS005	1	1	1	1	1	1	1	1	1	1	1	1	1	1	1	1	1	1	1	1	1	1	1	1	1	1	1	1	1	1	0	1	1	1	1	1	1	1	0	0	0	0	0	0	0	0	0	0	0
ECS006	1	1	1	1	0	1	1	0	0	0	0	0	0	1	0	0	0	1	0	0	0	1	0	1	0	0.9	0	0.9	0	0.9	0	0.9	1	1	1	1	0	0.9	0	0	0	0	0	0	0	0	0	0	0
ECS007	1	1	1	0	1	0	1	0	1	1	1	1	1	0	1	0	0	0	0	0	0	0	0	0	0	1	1	1	0	1	0	1	1	1	1	1	1	0	0	0	0	0	0	0	0	0	0	0	0
ECS008	1	1	1	1	1	1	1	1	1	1	1	1	1	1	1	1	1	1	1	1	0	1	1	1	1	1	1	1	1	1	0	1	1	1	1	1	1	1	0	0	0	0	0	0	0	0	0	0	0
ECS009	1	1	1	0	0	0	1	0	0	0	0	0	0	0	0	0	0	0	0	0	0	0	0	0	0	0	0	0	0	0	0	0	0	0	0	0	0	0	0	0	0	0	0	0	0	0	0	0	0
ECS010	1	1	1	0	0	1	1	0	0	0	0	0	0	1	0	0	0	0	0	0	0	0	0	0	1	0	0	0	0	0	0	0	0	0	0	0	0	0	0	0	0	0	0	0	0	0	0	0	0
ECS011	1	1	1	1	0	1	1	1	0	0	0	0	1	1	0	1	1	1	1	1	1	1	1	1	1	1	1	1	1	1	0	1	1	0	1	1	0	0	0	0	0	0	0	0	0	0	0	0	0
ECS012	1	1	1	1	1	1	1	1	1	1	1	1	1	1	1	1	1	1	0	0	1	1	0	1	1	1	0	1	1	1	0	1	1	1	1	1	1	0	0	0	0	0	0	0	0	0	0	0	0
ECS013	1	1	1	1	1	1	1	0.9	1	1	1	1	1	1	1	1	1	1	1	1	1	1	1	1	1	1	1	1	0.9	1	0	1	1	1	1	1	1	1	0	0	0	0	0	0	0	0	0	0	0
ECS014	1	1	0	1	1	1	1	0	1	1	1	1	0	1	0	0	1	0	0	0	0	0	0	1	1	1	1	0	0.8	0	0	0	0.9	0.9	0	1	0	0	0	0	0	0	0	0	0	0	0	0	0
ECS015	1	1	1	1	1	1	1	1	1	1	1	1	1	1	1	1	1	1	1	1	1	1	1	1	1	1	1	1	1	1	1	1	1	1	1	1	1	1	0	0	0	0	0	0	0	0	0	0	0
ECS016	1	1	1	1	1	1	1	1	1	1	1	1	1	1	1	1	1	1	1	1	1	1	1	1	1	1	1	1	1	1	0	1	1	1	1	1	1	1	0	0	0.9	0.9	0	0.9	0	0.9	0.9	0.9	0
ECS017	1	1	0	1	0.9	1	1	0.9	0.9	0.9	0.9	0.9	0.9	0.9	0.9	0	0.9	0	0	0	0	0.9	0	1	1	1	1	0.9	0.9	0.9	0	0.9	0.9	0.9	0.9	0	0.9	0	0	0	0	0	0	0	0	0	0	0	0
ECS018	1	1	1	0	0	0	1	0	0	0	0	0	0	0	0	0	0	0	0	0	0	0	0	0	0	0	0	0	0	0	0	0	0	0	0	0	0	0	0	0	0	0	0	0	0	0	0	0	0
ECS019	1	1	1	1	1	1	1	1	1	1	1	1	1	1	1	1	1	1	1	1	1	1	1	1	1	1	1	1	1	1	0	1	1	1	1	1	1	1	0	0	0	0	0	0	0	0	0	0	0
ECS020	1	1	1	0.9	0.9	0.9	1	0	0.9	0.9	0.9	0.9	0.9	0.9	0	0.9	0.9	0.9	0.9	0.9	0.9	0.9	0.9	0.9	0.9	0.9	0.9	0	0.9	0	0	0	0	0	0	0.9	0	0.9	0	0	0	0	0	0	0	0	0	0	0
ECS021	1	1	1	1	1	1	1	1	1	1	1	1	1	1	1	1	1	1	1	1	1	1	1	1	1	1	1	1	1	1	1	1	1	1	1	1	1	1	0.9	0.9	0.9	0.9	0.9	0.9	0.9	0.9	0.9	0.9	0.9
ECS022	1	1	1	0.8	0.7	1	1	0.9	0.9	0.9	0.7	0.8	0.9	0.8	1	1	0.8	1	0	0	0	1	0	0.8	0.8	1	1	0.9	0.9	0.9	0.9	0.9	0.9	0.9	0.9	0.9	0.9	0.9	0	0	0	0	0	0	0	0	0	0	0
ECS023	1	1	1	1	0	1	1	1	0	0	0	0	1	1	0	1	0.9	1	1	1	1	1	1	1	0.9	1	1	0	1	0	0	0	0	0	0	1	0	1	0	0	0	0	0	0	0	0	0	0	0
ECS024	1	1	1	1	0	1	1	1	0	0	0	0	1	1	1	1	0	1	0	0	0	1	0	1	0	1	1	1	1	1	0	0.9	1	1	1	1	1	0	0	0	0	0	0	0	0	0	0	0	0
ECS025	1	1	1	0	0	1	1	1	0	0	0	1	0	1	0	0	0	0	0	0	0	0	0	0.9	1	0	0	1	0	0	1	0	0	1	1	0	1	0	0	0	0	0	0	0	0	0	0	0	0
ECS026	1	1	1	1	1	1	1	1	1	1	1	1	1	1	1	1	1	1	1	1	1	1	1	1	1	1	1	1	1	1	0	1	1	1	1	1	1	1	1	1	1	1	1	1	1	1	1	1	1
ECS027	1	1	1	1	1	1	1	1	1	1	1	1	1	1	1	1	1	1	1	1	1	1	1	1	1	1	1	1	1	1	1	1	1	1	1	1	1	1	0	0	0	0	0	0	0	0	0	0	0
ECS028	1	1	1	1	1	1	1	1	1	1	1	1	1	1	1	1	1	1	1	1	1	1	1	1	1	1	1	1	1	1	1	1	1	1	1	1	1	1	0.8	0.8	0.8	0.8	0.8	0.8	0.8	0.8	0.8	0.8	0.8
ECS029	1	1	1	1	1	1	1	1	1	1	1	1	1	1	1	1	1	1	1	1	1	1	1	1	1	1	1	1	1	1	0.8	1	1	1	1	1	1	1	0	0	0	0	0	0	0	0	0	0	0
ECS030	1	1	1	1	1	1	1	1	1	1	1	1	1	1	1	1	1	1	1	1	1	1	1	1	1	1	1	1	1	1	0	1	1	1	1	1	0	1	0	0	0	0	0	0	0	0	0	0	0
ECS031	1	1	1	1	0	1	1	1	0	0	0	0	0	1	0	1	0	0	0	0	0	0	0	1	1	1	1	0	0	0	0	0	0	0	0	1	1	0	0	0	0	0	0	0	0	0	0	0	0
ECS032	1	1	1	1	1	1	1	1	1	1	1	1	1	1	1	1	1	1	1	1	1	1	1	1	1	1	1	1	1	1	1	1	1	1	1	1	1	1	1	1	1	1	1	1	1	1	1	1	1
ECS033	1	1	1	1	1	1	1	1	1	1	1	1	1	1	1	1	1	1	1	1	1	1	1	1	1	1	1	1	1	1	0	1	1	1	1	1	1	1	0	0	0	0	0	0	0	0	0	0	0
ECS034	1	1	1	1	1	1	1	1	1	1	1	1	1	1	1	1	1	1	1	1	1	1	1	1	1	1	1	0	1	0	0	0	1	0	0	1	1	0.7	0	0	0	0	0	0	0	0	0	0	0
ECS035	1	1	1	1	1	1	1	1	1	1	1	1	1	1	1	1	1	1	1	1	1	1	1	1	1	1	1	1	1	1	0	1	1	1	1	1	1	1	0	0	0	0	0	0	0	0	0	0	0
ECS036	1	1	1	1	1	1	1	1	1	1	1	1	1	1	1	1	1	1	1	1	1	1	1	1	1	1	1	1	1	1	0	1	1	1	1	1	1	1	0	0	0	0	0	0	0	0	0	0	0
ECS037	1	1	1	1	1	1	1	1	1	1	1	1	1	1	1	1	1	1	1	1	1	1	1	1	1	1	1	1	1	1	0	1	1	1	1	1	1	1	0	0	0	0	0	0	0	0	0	0	0
ECS038	1	1	1	1	1	1	1	1	1	1	1	1	1	1	1	1	1	1	1	1	1	1	1	1	1	1	1	1	1	1	0	1	1	1	1	1	1	1	0	0	0	0	0	0	0	0	0	0	0
ECS039	1	1	1	1	1	1	1	1	1	1	1	1	1	1	1	1	1	1	1	1	1	1	1	1	1	1	1	1	1	1	0	1	1	1	1	1	1	1	0	0	0	0	0	0	0	0	0	0	0
ECS040	1	1	1	0.9	0	1	1	0	0	0	0	0	1	1	0	1	1	0	1	1	1	0	1	0	1	1	1	0	0	0	0	0	0	0	0	0.9	0	0	0	0	0	0	0	0	0	0	0	0	0
ECS041	1	1	1	0	1	0	1	0	1	1	1	1	0	0	0	0	0	1	1	1	1	1	1	0	0	0	0	0	0	0	0	0	0	0	0	0	0	1	0	0	0	0	0	0	0	0	0	0	0
ECS042	1	1	1	1	1	1	1	1	1	1	1	1	1	1	1	1	1	1	1	1	1	1	1	1	1	1	1	1	1	1	0	1	1	1	1	1	1	1	0	0	0	0	0	0	0	0	0	0	0
ECS043	1	1	1	0	0	1	1	0	0	0	1	0	1	1	0	1	0.8	0	0	0	0	0	0	0	0	1	1	0	0	0	0	0	0	0	0	0.8	0	0	0	0	0	0	0	0	0	0	0	0	0
ECS044	1	1	1	1	1	1	1	0.8	1	1	1	1	1	1	0.9	1	1	1	0.9	1	1	1	1	1	1	1	1	1	0.8	1	0.9	0.9	1	1	1	1	0.8	1	0	0	0	0	0	0	0	0	0	0	0
ECS045	1	1	1	0.7	1	1	1	1	1	1	1	1	0.7	1	0.7	0.7	0.7	0.7	1	1	1	1	1	0.7	0.7	1	1	1	1	1	1	1	1	1	1	0.7	0	0.8	0	0	0	0	0	0	0	0	0	0	0
ECS046	1	1	1	1	1	1	1	0	1	1	1	1	1	1	0	1	1	1	1	1	0.8	1	1	1	1	0	0	0	0	0	0	0	0	0	0	1	0	0	0	0	0	0	0	0	0	0	0	0	0
ECS047	1	1	1	1	0.9	1	1	0.8	0.9	0.9	0.9	0.9	1	1	0.9	1	1	1	1	1	1	0.9	1	0.9	1	1	1	0.8	0.9	0.8	0	0.8	0.7	0.8	0.8	1	1	0.9	0	0	0	0	0	0	0	0	0	0	0
ECS048	1	1	1	0	0	1	1	0.9	0	0	0	0	0	0	0	1	0.9	0.9	0.9	0.9	0	0.9	0.9	0	0	1	1	0	0	0	0	0	0	0	0	0.9	0	0	0	0	0	0	0	0	0	0	0	0	0
ECS049	1	1	1	1	1	1	1	0	1	1	1	1	1	1	1	0.9	1	1	1	1	1	1	1	1	1	1	1	1	1	1	0	1	1	1	1	1	1	1	0	0	0	0	0	0	0	0	0	0	0
ECS050	1	1	1	1	0	1	1	0.9	0	0	0	0	1	1	1	1	1	1	0.9	0.9	1	1	0.9	1	1	1	1	1	1	1	0.9	1	1	1	1	1	0.9	0	0	0	0	0	0	0	0	0	0	0	0
ECS051	1	1	1	1	1	1	1	1	1	1	1	1	1	1	0	0	1	0	0	0	1	0	0	1	1	1	1	0	1	0.9	0	0	0	1	0	1	0	0	0	0	0	0	0	0	0	0	0	0	0
ECS052	1	1	1	1	1	1	1	1	1	1	1	1	1	1	1	1	1	1	1	1	1	1	1	1	1	1	1	1	1	1	1	1	0.9	1	1	1	1	1	0	0	0	0	0	0	0	0	0	0	0
ECS053	1	1	1	0	1	0	1	1	1	1	1	1	0	0	0	0	0	0	0	0	0	0	0	0	0	0	0	0	0	0	0	0	0	0	0	0	0	1	0	0	0	0	0	0	0	0	0	0	0
ECS054	1	0	1	0	0	0	1	0	0	0	0	0	0	0	0	0	0	0	0	0	0	0	0	0	0	0	0	0	0	0	0	0	0	0	0	0	0	0	0	0	0	0	0	0	0	0	0	0	0
ECS055	1	1	1	1	0.9	1	1	1	0.9	0.9	0.9	0.9	1	1	1	1	0.9	1	0.9	0.9	1	0.9	0.9	0.9	0.9	1	1	1	1	1	0	1	1	1	1	1	1	0.9	0	0	0	0	0	0	0	0	0	0	0
ECS056	1	1	1	1	1	1	1	1	1	1	1	1	1	1	1	1	1	0	1	1	1	1	1	1	1	1	1	1	0.9	1	0	0.9	0.9	0.9	1	1	1	0.8	0	0	0	0	0	0	0	0	0	0	0
ECS057	1	1	1	0	0	0	1	0	0	0	0	0	0	0	0	0	0	0	0	0	0	0	0	0	0	0	0	0	0	0	0	0	0	0	0	0	0	0	0	0	0	0	0	0	0	0	0	0	0
ECS058	1	1	1	0.9	0	0	1	0	0	0	0	0	0	0	0	0	0	0	0	0	0	0	0	0	0.9	0	0	0	0	0	0	0	0	0	0	0.9	0	0	0	0	0	0	0	0	0	0	0	0	0
ECS059	1	1	1	1	1	1	1	1	1	1	1	1	1	1	1	1	1	1	1	1	1	1	1	1	1	1	1	1	1	1	0	1	1	1	1	1	1	0	0	0	0	0	0	0	0	0	0	0	0
ECS060	1	1	1	1	1	1	1	1	1	1	1	1	1	1	1	1	1	1	1	1	1	1	1	1	1	1	1	1	1	1	1	1	1	1	1	1	1	1	0	0	0	0	0	0	0	0	0	0	0
ECS061	1	1	1	1	1	1	1	0	1	1	1	1	1	1	0	1	1	0	1	1	1	0	1	1	1	1	1	0	0	0	0	0	0	0	0	1	0	1	0	0	0	0	0	0	0	0	0	0	0
ECS062	1	1	1	1	1	1	1	1	1	1	1	1	1	1	1	1	1	1	1	1	1	1	1	1	1	1	1	1	1	1	1	1	1	1	1	1	1	1	0	0	0	0	0.9	0	0	0	0	0	0
ECS063	1	1	1	1	1	1	1	1	1	1	1	1	1	1	1	1	1	1	1	1	1	1	1	1	1	1	1	1	1	1	0	1	1	1	1	1	1	1	0	0	0	0	0	0	0	0	0	0	0
ECS064	1	1	1	1	1	1	1	1	1	1	1	1	1	1	1	1	1	0.9	1	1	0.9	0.9	1	1	1	1	1	1	1	1	1	1	1	1	1	1	1	1	0	0	0	0	0	0	0	0	0	0	0
ECS065	1	1	1	1	1	1	1	1	1	1	1	1	1	1	0	1	1	1	1	1	1	1	1	1	1	1	1	0	0	0	0	0	0	0	0	1	0	1	0	0	0	0	0	0	0	0	0	0	0
ECS066	1	1	1	1	1	1	1	1	1	1	1	1	1	1	1	1	1	1	1	1	1	1	1	1	1	1	1	0	1	0	1	0	1	1	0	1	1	1	0	0	0	0	0	0	0	0	0	0	0
ECS067	1	1	1	1	1	1	1	0	1	1	1	1	0	0	0	1	1	0	1	0	0	0	0	1	0	1	1	1	0	1	0	0	1	1	1	1	1	0	0	0	0	0	0	0	0	0	0	0	0
ECS068	1	1	1	1	1	1	1	1	1	1	1	1	1	1	1	1	1	1	1	1	1	1	1	1	1	1	1	1	1	1	1	1	1	1	1	1	1	1	0	0	0	0	0	0	0	0	0	0	0
ECS069	1	1	1	1	1	1	1	1	1	1	1	1	1	1	0	1	1	0	0.9	1	1	0	1	1	1	1	1	0	0	0	0	0	0	0	0	1	0	1	0	0	0	0	0	0	0	0	0	0	0
ECS070	1	1	1	1	0	1	1	0	0	0	0	0	1	1	0	1	1	1	1	1	1	1	1	1	1	1	1	0	0	0	0	0	0	0	0	1	0	0	0	0	0	0	0	0	0	0	0	0	0
ECS071	1	1	1	1	0.9	1	1	0.9	0.9	0.9	0.9	0.9	0.9	0.9	0.9	1	0.9	0.8	0.9	0.9	0.9	0.9	0.9	0.9	0.9	0.9	0.9	0.9	0.9	0.9	0	0.9	0.9	0.9	0.9	0.9	0.9	0.9	0	0	0	0	0	0	0	0	0	0	0
ECS072	1	1	1	1	0	1	1	0	0	0	0	0	1	1	0	1	1	1	0	0	0	1	0	1	1	1	1	0.9	0	0.9	0	0.9	0	0.9	0.9	1	0	0	0	0	0	0	0	0	0	0	0	0	0
ECS073	1	1	1	0.9	0	0	1	1	0	0	0	0	0	0	0	0	0	0	0	0	0	0	0	0	0	1	1	0	0	0	0	0	0	0	1	0	0	0	0	0	0	0	0	0	0	0	0	0	0
ECS074	1	1	1	1	0	0	1	1	0	0	0	0	1	1	0	0	0	0	0	0	0	0	0	0	0	1	0	0.9	0.9	0.9	0	0.9	0.9	0.9	1	1	1	0	0	0	0	0	0	0	0	0	0	0	0
ECS075	1	1	1	1	1	1	1	1	1	1	1	1	1	1	1	1	1	1	1	1	1	1	1	1	1	1	1	1	1	1	0.8	1	1	1	1	1	1	1	0	0	0	0	0.6	0	0	0	0.6	0.6	0
ECS076	1	1	1	1	1	1	1	1	1	1	1	1	1	1	1	1	1	1	1	1	1	1	1	1	1	0	1	1	1	1	0	1	1	1	1	1	1	1	0	0	0	0	0	0	0	0	0	0	0
ECS077	1	1	1	1	0	1	1	0.7	0	0	0.7	0	1	1	0.7	1	1	1	1	1	1	1	1	1	1	1	1	0.7	0.7	0.7	0.7	0.7	0.7	0.8	0.7	1	0.7	0.7	0	0	0	0	0	0	0	0	0	0	0
ECS078	1	1	1	1	1	1	1	1	1	1	1	1	1	1	1	1	1	1	1	1	1	1	1	1	1	1	1	1	1	1	0	1	1	1	1	1	1	1	0	0	0	0	0	0	0	0	0	0	0
ECS079	1	1	1	0	0	0	1	0	0	0	0	0	0	0	0	0	0	0	0	0	0	0	0	0	0	0	0	0	0	0	0	0	0	0	0	0	0	0	0	0	0	0	0	0	0	0	0	0	0
ECS080	1	1	1	1	0	1	1	1	0	0	0	0.9	0	1	0	1	0	0	0	0	0	0	0	1	1	1	1	0.9	0	0	0.9	0	0	0.9	0.9	1	1	0	0	0	0	0	0	0	0	0	0	0	0
ECS081	1	1	1	1	0	1	1	1	0	0	0	0	1	1	1	1	1	1	1	1	1	1	1	1	1	1	1	1	1	1	0	1	1	1	1	1	1	0.7	0	0	0	0	0	0	0	0	0	0	0
ECS082	1	1	1	0.9	1	0.9	1	0	1	1	1	1	0	0.9	1	0.9	0	0	1	1	0.9	0	1	0	0	0.9	0.9	0.8	0.8	0.8	0.8	0.8	0.8	0.8	0.8	0	0.8	1	0	0	0	0	0	0	0	0	0	0	0
ECS083	1	1	1	1	1	1	1	1	1	1	1	1	1	1	1	1	1	0	1	1	1	0	1	1	1	1	1	1	1	1	1	1	1	1	1	1	1	1	0	0	0	0	0	0	0	0	0	0	0
ECS084	1	1	1	1	1	1	1	1	1	1	1	1	1	1	1	1	1	1	1	1	1	1	1	1	1	1	1	1	1	1	1	1	1	1	1	1	1	1	0	0	0	0	0	0	0	0	0	0	0
ECS085	1	1	1	1	0	1	1	1	0	0	0	0	1	1	1	1	1	1	1	1	1	1	1	1	1	1	1	1	1	1	1	1	1	1	1	1	1	1	0	0	0	0	0	0	0	0	0	0	0
ECS086	1	1	0	1	1	1	1	1	1	1	1	1	1	1	1	1	1	0	0	0	1	0	0	1	1	1	1	0	0	0	0	1	0	0	0	1	1	0	0	0	0	0	0	0	0	0	0	0	0
ECS087	1	1	1	0.7	1	1	1	1	1	1	1	1	0.7	0.7	1	0.7	1	0.7	0.7	0.7	1	0.7	0.7	1	1	0.7	0.7	0	0.7	0.7	0	0	0.7	0	0.7	0.7	1	0.7	0	0	0	0	0	0	0	0	0	0	0
ECS088	1	1	1	0.9	1	1	1	1	1	1	1	1	1	1	1	1	1	0.9	1	1	1	0.9	1	1	0.9	1	1	0	0	0	0	0	0	0	0	0.9	1	1	0	0	0	0	0	0	0	0	0	0	0
ECS089	1	1	1	1	0.9	1	1	0.9	0.9	0.9	0.9	0.9	1	1	0.9	1	1	1	0.9	0.9	1	1	0.9	1	1	1	1	0.8	0.7	0.8	0	0.8	0.8	0.8	0.8	1	0.8	0.8	0	0	0	0	0	0	0	0	0	0	0
ECS090	1	1	1	1	1	1	1	1	1	1	1	1	1	1	1	1	1	0	1	1	1	0	1	1	1	1	0	0	0	0	0	0	0	0	0	1	1	1	0	0	0	0	0	0	0	0	0	0	0
ECS091	1	1	1	1	1	1	1	0	1	1	1	1	1	1	1	1	1	1	0.9	1	1	1	1	1	1	1	1	1	1	1	0	1	1	1	1	1	1	1	0	0	0	0	0	0	0	0	0	0	0
ECS092	1	1	1	1	1	1	1	1	1	1	1	1	1	1	1	1	1	1	1	1	1	1	1	1	1	1	1	1	1	1	1	1	1	1	1	1	1	1	0	0	0	0	0	0	0	0	0	0	0
ECS093	1	1	1	0	0	0	1	0	0	0	0	0	0	0	0	1	0	0	0	0	0	0	0	0	0	0.7	0.7	0	0	0	0	0	0	0	0	0	0	0	0	0	0	0	0	0	0	0	0	0	0
ECS094	1	1	1	0	0	0	1	1	0	0	0	0	0	0	0	0	0	0	0	0	0	0.7	0	0	0	1	1	0	0	0	0	0	0	0	0	0	0	0	0	0	0	0	0	0	0	0	0	0	0
ECS095	1	1	1	1	1	1	1	1	1	1	1	1	1	1	1	1	1	1	1	1	1	1	1	1	1	1	1	1	1	1	1	1	1	1	1	1	1	1	0	0	0	0	0	0	0	0	0	0	0
ECS096	1	1	1	1	1	1	1	1	1	1	1	1	1	1	1	1	1	1	1	1	1	1	1	1	1	1	1	1	1	1	0	1	1	1	1	1	1	1	0	0	0	0	0	0	0	0	0	0	0
ECS097	1	1	1	1	1	1	1	1	1	1	1	1	1	1	1	1	1	1	1	1	1	1	1	1	1	1	1	1	1	1	0.9	1	1	1	1	1	1	1	0	0	0.5	0	0	0	0.5	0	0	0	0
ECS098	1	1	1	1	1	1	1	1	1	1	1	1	1	1	0	1	1	1	1	1	1	1	1	1	1	1	1	0	0	0	0	0	0	0	0	1	0	1	0	0	0	0	0	0	0	0	0	0	0
ECS099	1	1	1	1	1	1	1	1	1	1	1	1	1	1	1	1	1	1	1	1	1	1	1	1	1	1	1	1	1	1	1	1	1	0.9	1	1	1	1	0	0	0.9	0	0	0.9	0.9	0.9	0	0.9	0.9
ECS100	1	1	1	1	1	1	1	1	1	1	1	1	1	1	0	1	1	1	0	0	0	0	0	1	1	1	1	0	0	0	0	0	0	0	0	1	0	0	0	0	0	0	0	0	0	0	0	0	0
ECS101	1	1	1	1	1	1	1	1	1	1	1	1	1	1	1	1	1	1	1	1	1	1	1	1	1	1	1	1	1	1	0.9	1	1	1	1	1	1	1	0	0	0	0	0	0	0.9	0	0.7	0.9	0.9
ECS102	1	1	1	1	1	1	1	1	1	1	1	1	1	1	1	1	1	1	1	1	1	1	1	1	1	1	1	1	1	1	1	1	1	1	1	1	1	1	1	1	1	1	1	1	1	1	1	1	1
ECS103	1	1	1	1	1	1	1	1	1	1	1	0.9	1	1	1	1	1	1	1	1	1	1	1	1	1	1	1	1	1	1	0	1	1	1	1	1	1	1	0	0	0	0	0	0	0	0	0	0	0
ECS104	1	1	1	1	1	1	1	1	1	1	1	1	1	1	1	1	1	1	1	1	1	1	1	1	1	1	1	1	1	1	0	1	1	1	1	1	0	1	0	0	0	0	0	0	0	0	0	0	0
ECS105	1	1	1	1	1	1	1	1	1	1	1	1	1	1	1	1	1	1	1	1	1	1	1	1	1	1	1	1	1	1	0.9	1	1	1	1	1	1	1	0	0	0	0	0	0	0	0	0	0	0
ECS106	1	1	1	1	1	1	1	1	1	1	1	1	0	0	1	1	0	1	0	0	1	1	0	1	1	1	1	0	0.9	0	0	1	0	0	0	1	0	0.7	0	0	0	0	0	0	0	0	0	0	0
ECS107	1	1	1	0	0	0	1	0	0	0	0	0	0	0	0	0	0	0	0	0	0	0	0	0	0	0	0	0	0	0	0	0	0	0	0	0	0	0	0	0	0	0	0	0	0	0	0	0	0
ECS108	1	1	1	1	1	1	1	1	1	1	1	1	1	1	1	1	1	1	1	1	1	1	1	1	1	1	1	1	1	1	0.9	1	1	1	1	1	1	1	0	0	0	0	0	0	0	0	0	0	0
ECS109	1	1	1	1	1	1	1	1	1	1	1	1	1	1	1	1	1	1	1	1	1	1	1	1	1	1	1	1	1	1	1	1	1	1	1	1	1	1	1	1	1	1	1	1	1	1	1	1	1
ECS110	1	1	1	1	1	1	1	0.9	1	1	1	1	1	1	1	1	1	0	1	1	0	0	1	1	1	1	1	0	0	0	1	0	0	0	0	1	1	0.9	0	0	0	0	0	0	0	0	0	0	0
ECS111	1	1	1	1	1	1	1	1	1	1	1	1	1	1	0	1	1	1	0	0	1	1	0	1	1	1	1	1	0	1	1	1	0	1	1	1	0	0.8	0	0	0	0	0	0	0	0	0	0	0
ECS112	1	1	1	1	1	1	1	1	1	1	1	1	1	1	1	1	1	1	1	1	1	1	1	1	1	1	1	1	1	1	0	1	1	1	1	1	1	1	0	0	0	0	0	0	0	0	0	0	0
ECS113	1	1	1	0	1	1	1	1	1	1	1	1	0	0	1	1	0	0	0	0	0	0	0	0	0	1	1	1	1	1	0	1	1	1	1	0	1	1	0	0	0	0	0	0	0	0	0	0	0
ECS114	1	1	1	0.9	1	1	1	1	1	1	1	1	0.9	0.9	0	0.9	0.9	1	1	1	1	1	1	0.9	0.9	0.9	0.9	0	0	0	0	0	0	0	0	0.9	1	1	0	0	0	0	0	0	0	0	0	0	0
ECS115	1	1	0	0	0	0	0	0	0	0	0	0	0	1	0	0	0	1	0	0	0	1	0	0	0	0	0	1	0	1	0	0	0	0	1	0	1	0	0	0	0	0	0	0	0	0	0	0	0
ECS116	1	1	1	1	1	1	1	1	1	1	1	1	1	1	1	1	1	1	1	1	1	1	1	1	1	1	1	1	1	1	1	1	1	1	1	1	1	1	0	0	0	0	0	0	0	0	0	0	0
ECS117	1	1	1	1	0	1	1	1	0	0	0	0	0	1	0	1	0	0	0	0	0	0	0	1	1	1	1	0	0	0	0	0	0	0	0	1	1	0	0	0	0	0	0	0	0	0	0	0	0
ECS118	1	1	1	0	1	0	1	0	1	1	1	1	1	1	1	1	1	0	0	0	0	0	0	0	0	1	1	1	0	1	0	1	1	1	1	1	1	0	0	0	0	0	0	0	0	0	0	0	0
ECS119	1	1	1	1	1	1	1	1	1	1	1	1	1	1	1	1	1	1	1	1	1	1	1	1	1	1	1	1	1	1	0	1	1	1	1	1	1	1	0	0	0	0	0	0	0	0	0	0	0
ECS120	1	1	1	1	0	1	1	1	0	0	0	0	0	1	0	1	0	0	0	0	0	0	0	1	1	1	1	0	0	0	0	0	0	0	0	1	1	0	0	0	0	0	0	0	0	0	0	0	0
ECS121	1	1	1	1	1	1	1	1	1	1	1	1	1	1	1	1	1	1	1	1	1	1	1	1	1	1	1	1	1	1	0.7	1	1	1	1	1	1	1	0.7	0	0.7	0.7	0	0.7	0	0.7	0	0	0
ECS122	1	1	1	0	0	0	0	1	0	0	0	0	0	0	0	0	0	0	0	0	0	0	0	0	0	0	0	0	0	0	0	0	0	0	0	0	0	0	0	0	0	0	0	0	0	0	0	0	0
ECS123	1	1	1	1	1	1	1	1	1	1	1	1	1	1	1	1	1	1	1	1	1	1	1	1	1	1	1	1	1	1	0	1	1	1	1	1	1	1	0	0	0	0	0	0	0	0	0	0	0
ECS124	1	1	1	1	1	0	1	0	1	1	1	1	1	1	0	0	1	0	0	0	0	0	0	1	1	1	1	0	0	0	0	0	0	0	0	1	0	0	0	0	0	0	0	0	0	0	0	0	0
ECS125	1	1	1	1	1	1	1	1	1	1	1	1	1	1	1	1	1	1	0	0	0	1	0	1	1	1	1	1	1	1	1	1	1	1	1	1	1	1	0	0	0	0	0	0	0	0	0	0	0
ECS126	1	1	1	0	0	1	1	0	0	0	0	0	0	0	0	1	0	0	0	0	1	0	0	0	0	1	1	1	0	1	0	1	1	1	1	0	0	0	0	0	0	0	0	0	0	0	0	0	0
ECS127	1	1	1	1	1	1	1	1	1	1	1	1	1	1	1	1	1	1	1	1	1	1	1	1	1	1	1	1	1	1	0	1	1	1	1	1	1	1	0	0	0	0	0	0	0	0	0	0	0
ECS128	1	1	1	1	1	1	1	1	1	1	1	1	1	1	1	1	1	1	1	1	1	1	1	1	1	1	1	1	1	1	0	1	1	1	1	1	1	1	0.7	0.8	0.8	0.8	0.8	0.8	0.8	0.8	0.8	0	0.8
ECS129	1	1	1	1	1	1	1	1	1	1	1	1	1	1	1	1	1	1	1	1	0	1	1	1	1	1	1	1	1	1	0	1	1	1	1	1	1	1	0	0	0	0	0	0	0	0	0	0	0
ECS130	1	1	1	1	1	1	1	1	1	1	1	1	1	1	1	1	1	1	1	1	1	1	1	1	1	0	0	1	1	1	0	1	1	1	1	1	1	1	0	0	0	0	0	0	0	0	0	0	0
ECS131	1	1	1	1	1	1	1	1	1	1	1	1	1	1	1	1	1	1	1	1	1	1	1	1	1	1	1	1	1	1	0	1	1	1	1	1	1	1	0	0	0	0	0	0	0	0	0	0	0
ECS132	1	1	1	1	0.9	1	1	0	0.9	0.9	0.9	0.9	1	1	0.9	1	1	1	0.9	0.9	0.9	1	0.9	1	0.9	1	1	0	0	0	0.9	0	0	0	0	1	0.9	0	0	0	0	0	0	0	0	0	0	0	0
ECS133	1	1	1	1	1	1	1	1	1	1	1	1	1	1	1	1	1	1	1	1	1	1	1	1	1	1	1	1	1	1	0	1	1	1	1	1	1	1	0	0	0	0	0	0	0	0	0	0	0
ECS134	1	1	1	0.9	0	0	1	0	0	0	0	0	0	0	0	0	0.9	0	0	0	0	0	0	0.9	0	0	0	0.9	0	0.9	0	0	0.9	0	0.9	0.9	0	0	0	0	0	0	0	0	0	0	0	0	0
ECS135	1	1	1	1	1	1	1	1	1	1	1	1	1	1	1	1	1	1	1	1	1	1	1	1	1	1	1	1	1	1	0	1	1	1	1	1	1	1	0	0	0	0	0	0	0	0	0	0	0
ECS136	1	1	1	1	1	1	1	1	1	1	1	1	1	1	1	1	1	1	1	1	1	1	1	1	1	1	1	1	1	1	1	1	1	1	1	1	1	1	0	0	0	0	0	0	0	0	0	0	0
ECS137	1	1	1	1	0.9	1	1	0.9	0	0.9	0.9	0	0.9	0.9	0	1	1	1	1	1	1	1	1	1	0.9	1	1	0.9	0.9	0.9	0	0.9	0	0.9	0.9	1	0.9	0.9	0	0	0	0	0	0	0	0	0	0	0
ECS138	1	1	1	1	1	1	1	1	1	1	1	1	1	1	1	1	1	1	1	1	1	1	1	1	1	1	1	1	1	1	1	1	1	1	1	1	1	1	0	0	0	0	0	0	0	0	0	0	0
ECS139	1	1	1	0	1	1	1	1	1	1	1	1	0.9	1	0.9	0.9	0.9	0.9	1	1	1	0.9	1	0.9	0.9	1	1	1	0.9	1	0.9	1	1	1	1	1	0.8	0.9	0	0	0	0	0	0	0	0	0	0	0
ECS140	1	1	1	1	1	1	1	1	1	1	1	1	1	1	1	1	1	1	1	1	1	1	1	1	1	1	1	1	1	1	1	1	1	1	1	1	1	1	0	0	0	0	0	0	0	0	0	0	0
ECS141	1	1	1	0	1	1	1	1	1	1	1	1	0.7	0	1	1	0.7	1	0	0.9	1	1	0	0	1	1	1	0	1	0	0	1	1	0	0.7	0.7	1	0	0	0	0	0	0	0	0	0	0	0	0
ECS142	1	1	1	1	1	1	1	1	1	1	1	1	1	1	1	1	1	1	1	1	1	1	1	1	1	1	1	1	1	1	0	1	1	1	1	1	1	1	0	0	0	0	0	0	0	0.8	0	0	0.8
ECS143	1	1	1	1	1	1	1	1	1	1	1	1	1	1	0.9	1	1	1	1	1	1	1	1	1	1	1	1	0	0	0	0	0	0	0	0	1	1	1	0	0	0	0	0	0	0	0	0	0	0
ECS144	1	1	0	0	0	0	1	0	0	0	0	0	0	0	0	0	0	0	0	0	0	0	0	0	0	0	0	0	0	0	0	0	0	0	0	0	0	0	0	0	0	0	0	0	0	0	0	0	0
ECS145	1	1	1	1	0	0	1	0	0	0	0.9	0.9	0	1	0	0	0	0	0	0.9	0	0.9	0.9	0	0	1	1	0.9	0	0	0	0	0	0	0	0	0	0	0	0	0	0	0	0	0	0	0	0	0
ECS146	1	1	1	1	1	1	1	1	1	1	1	1	1	1	1	1	1	0	1	1	1	1	1	1	1	1	1	1	1	1	0	1	1	1	1	1	1	0	0	0	0	0	0	0	0	0	0	0	0
ECS147	1	1	1	0	0	0	1	0	0	0	0	0	0	0	0	0	0	0	0	0	0	0	0	0	0	0	0	0	0	0	0	0	0	0	0	0	0	0	0	0	0	0	0	0	0	0	0	0	0
ECS148	1	1	1	1	0.9	1	1	1	0.9	0.9	0.9	0.9	1	1	1	1	1	1	1	1	1	1	1	1	1	1	1	1	1	1	0	1	1	1	1	1	1	0.9	0	0	0	0	0	0	0	0	0	0	0
ECS149	1	1	1	1	1	1	1	1	1	1	1	1	1	1	1	1	1	1	1	1	1	1	1	1	1	1	1	1	1	1	0	1	1	1	1	1	1	0	0	0	0	0	0	0	0	0	0	0	0
ECS150	1	1	1	1	1	1	1	0.9	1	1	1	1	1	1	0.9	1	1	0	0	0	1	0	0	1	1	1	1	1	0.9	1	0	0.9	0.9	0.9	1	1	0	1	0	0	0	0	0	0	0	0	0	0	0
ECS151	1	1	1	0.9	1	1	1	1	1	1	1	0.9	1	1	0	0	1	0	0	0	0	0	0	1	1	1	1	0	0	0	0	0.9	0	0	0	0.9	1	0	0	0	0	0	0	0	0	0	0	0	0
ECS152	1	1	1	0.8	0	1	1	0	0	0	0	0	1	1	0	1	0.8	0.8	1	1	1	0.8	1	1	1	1	1	0	0	0	0	0	0	0	0	1	0	0	0	0	0	0	0	0	0	0	0	0	0
ECS153	1	1	1	1	1	1	1	1	1	1	1	1	1	1	1	1	1	1	1	1	1	1	1	1	1	1	1	1	1	1	0	1	1	1	1	1	1	1	0	0	0	0	0	0	0	0	0	0	0
ECS154	1	1	1	1	1	1	1	1	1	1	1	1	1	1	1	1	1	1	1	1	1	1	1	1	1	1	1	1	1	1	0	1	1	1	1	1	1	1	0	0	0	0	0	0	0	0	0	0	0
ECS155	1	1	1	1	1	1	1	1	1	1	1	1	1	1	1	1	1	1	1	1	1	1	1	1	1	1	1	1	1	1	0	1	1	1	1	1	1	1	0	0	0	0	0	0	0	0	0	0	0
ECS156	1	1	1	1	0	1	1	0	0	0	0	0	1	1	0	1	1	1	1	1	1	1	1	1	1	1	1	0	0	0	0	0	0	0	0	1	0	0	0	0	0	0	0	0	0	0	0	0	0
ECS157	1	1	1	1	1	1	1	1	1	1	1	1	1	1	1	1	1	1	1	1	1	1	1	1	1	1	1	1	1	1	1	1	1	1	1	1	1	1	0	0	0	0	0	0	0	0	0	0	0
ECS158	1	1	1	0.9	0.9	1	1	0	0.9	0.9	0.9	0.9	1	1	0.9	1	1	0	0.9	0.9	1	0	0.9	1	1	1	1	0.9	0.9	0.9	0	0.9	0.9	0.9	0.9	1	0.9	0	0	0	0	0	0	0	0	0	0	0	0
ECS159	1	1	1	1	1	1	1	1	1	1	1	1	1	1	1	1	1	1	1	1	1	1	1	1	1	1	1	0.9	1	0.9	0.9	1	0.9	1	0.9	1	1	1	0	0	0	0	0	0	0	0	0	0	0
ECS160	1	1	1	1	1	1	1	1	1	1	1	1	1	1	1	1	1	1	1	1	0	0	1	1	1	1	1	0	1	0	0	0	0.9	0	0	1	1	1	0	0	0	0	0	0	0	0	0	0	0
ECS161	1	1	1	1	1	1	1	1	1	1	1	1	1	1	1	1	1	1	1	1	1	1	1	1	1	1	1	1	1	1	1	1	1	1	1	1	1	1	1	1	1	1	1	1	1	1	1	1	1
ECS162	1	1	1	0.9	1	1	1	1	1	1	1	1	0.9	0.8	1	1	0.8	0.9	0	0	1	0.9	0.8	0.9	0.9	0	0	0.9	1	0.9	1	0.9	0.9	0	0.9	0.9	1	1	0	0	0	0	0	0	0	0	0	0	0
ECS163	1	1	1	1	1	0.8	1	1	1	1	1	1	1	1	1	1	1	0.8	0.8	0.8	0.8	0.8	0.8	1	1	0.8	0.8	1	1	1	1	1	1	1	1	1	1	0.8	0.7	0	0	0	0	0	0	0	0	0	0
ECS164	1	1	1	1	1	1	1	1	1	1	1	1	1	1	1	1	1	1	1	1	1	1	1	1	1	1	1	1	1	1	1	1	1	1	1	1	1	1	0	0	0.7	0	0.7	0	0	0	0.7	0	0.7
ECS165	1	1	1	1	1	1	1	1	1	1	1	1	1	1	1	1	1	1	1	1	1	1	1	1	1	1	1	1	1	1	0	1	1	1	1	1	1	0	0	0	0	0	0	0	0	0	0	0	0
ECS166	1	1	1	0.9	1	0.9	1	1	1	1	1	1	0.9	0.9	1	0.9	0.9	0.9	0.9	0.9	0.9	0.9	0.9	1	0.9	1	1	1	1	1	0	1	1	1	1	0.9	1	1	0	0	0	0	0	0	0	0	0	0	0
ECS167	1	1	1	1	1	1	1	1	1	1	1	1	1	1	1	1	1	1	1	1	1	1	1	1	1	1	1	1	1	1	0	1	1	1	1	1	1	1	0	0	0	0	0	0	0	0	0	0	0
ECS168	1	1	1	1	1	1	1	1	1	1	1	1	1	1	1	1	1	1	1	1	1	1	1	1	1	1	1	1	1	1	1	1	1	1	1	1	1	1	0	0	0	0	0	0	0	0	0	0	0
ECS169	1	1	1	1	1	1	1	1	1	1	1	1	1	1	1	1	1	1	1	1	1	1	1	1	1	1	1	1	1	1	0	1	1	1	1	1	1	1	0	0	0	0	0	0	0	0	0	0	0
ECS170	1	1	1	1	1	1	1	1	1	1	1	1	1	1	1	1	1	1	0	0	1	1	0	1	1	1	1	1	1	1	1	1	1	1	1	1	1	1	1	1	1	1	1	1	1	1	1	1	1
ECS171	1	1	0	0	0	0	0	0	0	0	0	0	0	0	0	0	0	0	0	0	0	0	0	0	0	0	0	0	0	0	0	0	0	0	0	0	0	0	0	0	0	0	0	0	0	0	0	0	0
ECS172	1	1	1	1	1	1	1	1	1	1	1	1	1	1	1	1	1	1	1	1	1	1	1	1	1	1	1	1	1	1	0	1	1	1	1	1	1	1	0	0	0	0	0	0	0	0	0	0	0
ECS173	1	1	1	1	1	1	1	1	1	1	1	1	1	1	1	1	1	1	1	1	1	1	1	1	1	1	1	1	1	1	1	1	1	1	1	1	1	1	1	1	0.9	1	0	1	1	1	1	1	1
ECS174	1	1	1	1	1	1	1	1	1	1	1	1	1	1	1	1	1	1	1	1	1	1	1	1	1	1	1	1	1	1	0	1	1	1	1	1	1	1	0	0	0	0	0	0	0	0	0	0	0
ECS175	1	1	1	0	0	0	1	0	0	0	0	0	0	0	0	0	0	0	0	0	0	0	0	0	0	0	0	0	0	0	0	0	0	0	0	0	0	0	0	0	0	0	0	0	0	0	0	0	0
ECS176	1	1	1	0.9	1	1	1	1	1	1	1	1	0.9	0.9	1	1	0.9	0.9	1	1	1	0.9	1	0.9	0.9	1	1	1	1	1	1	1	1	1	1	0.9	1	1	0	0	0	0	0	0	0	0	0	0	0
ECS177	1	1	1	1	1	0	1	1	1	1	1	1	1	1	0	1	1	1	1	1	1	1	1	1	1	1	1	1	1	1	0	1	1	1	1	1	1	1	0	0	0	0	0	0	0	0	0	0	0
ECS178	1	1	1	1	1	1	1	1	1	1	1	1	1	1	1	1	1	1	1	1	1	1	1	1	1	1	1	1	1	1	0	1	1	1	1	1	1	1	0	0	0	0	0	0	0	0	0	0	0
ECS179	1	1	1	1	1	1	1	1	1	1	1	1	1	1	1	1	1	1	1	1	1	1	1	1	1	1	1	1	1	1	0	1	1	1	1	1	1	1	0	0	0	0	0	0	0	0	0	0	0
ECS180	1	0.8	1	1	1	1	1	1	1	1	1	1	1	1	1	1	1	1	1	1	1	1	1	1	1	1	1	1	1	1	0	1	1	1	1	1	1	1	0	0	0	0	0	0	0	0	0	0	0
ECS181	1	1	1	1	1	1	1	1	1	1	1	1	1	1	1	1	1	1	1	1	1	1	1	1	1	1	1	0	0	0	0	0	0	0	0	1	1	1	0	0	0	0	0	0	0	0	0	0	0
ECS182	1	1	1	1	1	1	1	1	1	1	1	1	1	1	1	1	1	1	1	1	1	1	1	1	1	1	1	1	1	1	1	1	1	1	1	1	1	1	0	0	0	0	0	0	0	0	0	0	0
ECS183	1	1	1	1	1	1	1	1	1	1	1	1	1	1	1	1	1	1	1	1	1	1	1	1	1	1	1	1	1	1	0	1	1	0.9	1	1	1	0.9	0	0	0	0	0	0	0	0	0	0	0
ECS184	1	1	1	1	1	1	1	1	1	1	1	1	1	1	1	1	1	1	1	1	1	1	1	1	1	1	1	1	1	1	0	1	1	1	1	1	1	1	0	0	0	0	0	0	0	0	0	0	0
ECS185	1	1	1	1	1	1	1	1	1	1	1	1	1	1	1	1	1	1	1	1	1	1	1	1	1	1	1	1	1	1	1	1	1	1	1	1	1	1	0	0	0	0	0	0	0	0	0	0	0
ECS186	1	1	1	1	1	1	1	1	1	1	1	1	1	1	1	1	1	1	1	1	1	1	1	1	1	1	1	1	1	1	0	1	1	1	1	1	1	1	0	0	0	0	0	0	0	0	0	0	0
ECS187	1	1	1	1	0	1	1	0	0	0	0	0.6	0	0	0	1	0	0	0	0	0	0	0	0	0	1	1	0	0	0	0	0	0	0.6	0	0	0	0	0	0	0	0	0	0	0	0	0	0	0
ECS188	1	1	1	0	0	1	1	0	0	0	0	0	1	1	0	1	0	0	0	0	0	0	0	0	0	1	1	0	0	0	0	0	0	0	0	0	0	0	0	0	0	0	0	0	0	0	0	0	0
ECS189	1	1	1	1	1	1	1	1	1	1	1	1	1	1	1	1	1	1	1	1	1	1	1	1	1	1	1	1	1	1	1	1	1	1	1	1	0	1	0	0	0	0	0	0	0	0	0	0	0
ECS190	1	1	1	1	1	1	1	1	1	1	1	1	1	1	1	1	1	1	1	1	1	1	1	1	1	1	1	1	1	1	0	1	1	1	1	1	1	1	0	0	0	0	0	0	0	0	0	0	0
ECS191	1	1	1	1	1	1	1	1	1	1	1	1	1	1	1	1	1	1	0.9	0.9	1	0.9	0.9	1	1	1	1	1	1	1	0	1	1	1	1	1	1	1	0	0	0	0	0	0	0	0	0	0	0
ECS192	1	1	1	1	1	1	1	1	1	1	1	1	1	1	1	1	1	1	0	1	1	1	1	1	1	1	1	1	1	1	0	1	1	1	1	1	1	1	0	0	0	0	0	0	0	0	0	0	0
ECS193	1	1	1	1	1	1	1	1	1	1	1	1	0	1	1	1	1	0	0	0	1	0	0	1	1	1	1	1	1	1	0	1	1	1	1	1	1	0	0	0	0	0	0	0	0	0	0	0	0
ECS194	1	1	1	1	1	1	1	1	1	1	1	1	1	1	1	1	1	1	1	1	1	1	1	1	1	1	1	1	1	1	0	1	1	1	1	1	1	1	0	0	0	0	0	0	0	0	0	0	0
ECS195	1	1	1	1	1	1	1	1	1	1	1	1	1	1	1	1	1	1	1	1	1	1	1	1	1	1	1	1	1	1	1	1	1	1	1	1	1	1	1	1	1	1	1	1	1	1	1	1	1
ECS196	1	1	1	1	1	1	1	1	1	1	1	1	1	1	1	1	1	1	0	0	1	1	0	1	1	1	1	1	1	1	1	1	1	1	1	1	1	0	0	0	0	0	0	0	0	0	0	0	0
ECS197	1	1	1	1	1	1	1	1	1	1	1	1	1	1	1	1	1	1	1	1	1	1	1	1	1	1	1	1	1	1	1	1	1	1	1	1	1	1	0	0	0	0	0	0	0	0	0	0	0
ECS198	1	1	1	1	1	1	1	1	1	1	1	1	1	1	1	1	1	1	1	1	1	1	1	1	1	1	1	1	1	1	0	1	1	1	1	1	1	1	0	0	0	0	0	0	0	0	0	0	0
ECS199	1	1	1	0	0	0.8	1	0	0	0	0	0	0	1	0	0	0	1	0	0	0	1	0	1	0	0	0	1	0	1	0	0	0	0	0	0	0	1	0	0	0	0	0	0	0	0	0	0	0
ECS200	1	1	1	1	1	1	1	1	1	1	1	0	1	1	0	0	0	1	0	0	1	1	0	1	1	1	1	0	0	0	0	0	0	0	0	0	0	0	0	0	0	0	0	0	0	0	0	0	0
ECS201	1	1	1	1	1	1	1	1	1	1	1	1	1	1	1	1	1	1	1	1	1	1	1	1	1	1	1	1	1	1	0.9	1	1	1	1	1	1	1	0	0	0	0	0	0	0	0	0	0	0
ECS202	1	1	1	1	1	1	1	1	1	1	1	1	1	1	1	1	1	1	1	1	1	1	1	1	1	1	1	1	1	1	0	1	1	1	1	1	1	1	0	0	0	0	0	0	0	0	0	0	0
ECS203	1	1	1	1	1	1	1	1	1	1	1	1	1	1	1	1	1	1	1	1	1	1	1	1	1	1	1	1	1	1	1	1	1	1	1	1	1	1	0.9	0.9	0.9	0.9	0.9	0.9	0.9	0.9	0.9	0.9	0.9
ECS204	1	0	1	0	0	0	1	0	0	0	0	0	0	0	0	0	0	0	0	0	0	0	0	0	0	0	0	0	0	0	0	0	0	0	0	0	0	0	0	0	0	0	0	0	0	0	0	0	0
ECS205	1	0	1	0	0	0	1	0	0	0	0	0	0	0	0	0	0	0	0	0	0	0	0	0	0	0	0	0	0	0	0	0	0	0	0	0	0	0	0	0	0	0	0	0	0	0	0	0	0
ECS206	1	1	1	0	0	0	1	0	0	0	0	0	0	0	1	0	1	0	0	0	0	0	0	0	0	0	0	1	0	1	0	1	1	1	1	1	1	0	0	0	0	0	0	0	0	0	0	0	0
ECS207	1	1	1	1	1	1	1	1	1	1	1	1	1	1	1	1	1	1	1	1	1	1	1	1	1	1	1	1	1	1	0	1	1	1	1	1	1	1	0	0	0	0	0	0	0	0	0	0	0
ECS208	1	1	1	1	1	1	1	1	1	1	1	1	1	1	1	1	1	1	0	0	1	1	0	1	1	1	1	1	1	1	1	1	1	1	1	1	1	1	0	0.7	0	0.7	0.7	0	0	0	0	0	0
ECS209	1	1	1	1	1	1	1	1	1	1	1	1	1	1	1	1	1	1	1	1	1	1	1	1	1	1	1	1	1	1	1	1	1	1	1	1	1	1	0	0	0	0	0	0	0	0	0	0	0
ECS210	1	1	1	1	1	1	1	1	1	1	1	1	1	1	1	1	1	1	1	1	1	1	1	1	1	1	1	1	1	1	0	1	1	1	1	1	1	1	0	0	0	0	0	0	0	0	0	0	0
ECS211	1	1	1	1	1	1	1	1	1	1	1	1	1	1	1	1	1	1	1	1	1	1	1	1	1	1	1	1	1	1	0	1	1	1	1	1	0	1	0	0	0	0	0	0	0	0	0	0	0
ECS212	1	1	1	1	1	1	1	1	1	1	1	1	1	1	1	1	1	1	1	1	1	1	1	1	1	1	1	1	1	1	1	1	1	1	1	1	1	1	0	0	0	0	0	0	0	0	0	0	0
ECS213	1	1	1	1	1	0	0	1	1	1	1	1	1	1	1	1	1	1	1	1	1	1	1	1	1	1	1	1	1	1	1	1	1	1	1	1	1	0	0	0	0	0	0	0	0	0	0	0	0
ECS214	1	1	1	1	1	1	1	1	1	1	1	1	1	1	1	1	1	1	1	1	1	1	1	1	1	1	1	1	1	1	1	1	1	0.9	1	1	1	1	1	1	1	1	1	1	1	1	1	1	1
ECS215	1	1	1	1	1	1	1	1	1	1	1	1	1	1	1	1	1	1	1	1	1	1	1	1	1	1	1	1	1	1	0.9	1	1	1	1	1	1	1	0.9	0.9	0.9	0.9	0.9	0.9	0.9	0	0.9	0.9	0
ECS216	1	1	0	0	0	0	1	0	0	0	0	0	0	0	0	0	0	0	0	0	0	0	0	0	0	0	0	0	0	0	0	0	0	0	0	0	0	0	0	0	0	0	0	0	0	0	0	0	0
ECS217	1	1	1	1	1	1	1	1	1	1	1	1	1	1	1	1	1	1	1	1	1	1	1	1	1	1	1	1	1	1	0	1	1	1	1	1	1	1	0	0	0	0	0	0	0	0	0	0	0
ECS218	1	1	1	0.8	0.8	1	1	0	0.8	0.8	0.8	0.8	0.8	0.8	0.8	0.8	0.8	0.8	1	1	0.8	0.8	1	0.8	0.8	1	1	0.8	0	0.8	0	0.8	0.8	0.8	0.8	0.8	0.8	0.8	0	0	0	0.8	0	0	0	0	0	0	0
ECS219	1	1	1	1	1	1	1	1	1	1	1	1	1	1	1	1	1	1	1	1	1	1	1	1	1	1	1	1	1	1	0.9	1	1	1	1	1	1	1	0	0	0	0	0	0	0	0	0	0	0
ECS220	1	1	1	1	1	1	1	1	1	1	1	1	1	1	0.9	1	1	1	1	1	1	1	1	1	1	1	1	1	0	1	0.9	0.9	0.9	1	1	1	1	1	0	0	0	0	0	0	0	0	0	0	0
ECS221	1	1	1	1	1	1	1	1	1	1	1	1	1	1	1	1	1	1	1	1	1	1	1	1	1	1	1	1	1	1	0	1	1	1	1	1	1	1	0	0	0	0	0	0	0	0	0	0	0
ECS222	1	1	1	1	1	1	1	1	1	1	1	1	1	1	1	1	1	1	1	1	1	1	1	1	1	1	1	1	1	1	0	1	1	1	1	1	1	1	0	0	0	0	0	0	0	0	0	0	0
ECS223	1	1	1	1	1	1	1	1	1	1	1	1	1	1	1	1	1	1	1	1	1	1	1	1	1	1	1	1	1	1	0.9	1	1	1	1	1	1	1	0	0	0	0	0	0	0	0	0	0	0
ECS224	1	1	1	1	1	1	1	1	1	1	1	1	1	1	1	1	1	1	1	1	1	1	1	1	1	1	1	1	1	1	1	1	1	1	1	1	1	1	0	0	0	0	0	0	0	0	0	0	0
ECS225	1	1	1	1	0	1	1	1	0	0	0	0.7	0	1	0	1	0	0	0	0	0	0	0	1	1	1	1	0.7	0	0	0	0	0	0.7	0	1	1	0	0	0	0	0	0	0	0	0	0	0	0
ECS226	1	1	1	1	1	1	1	1	1	1	1	1	1	1	1	1	1	0.9	0.9	0.9	0.9	0.9	0.9	1	1	1	1	1	1	1	0	1	1	1	1	1	1	0.9	0	0	0	0	0	0	0	0	0	0	0
ECS227	1	1	1	0	1	0	1	1	1	1	1	0	1	0	1	0	0	1	1	1	1	1	1	1	0	1	1	0	1	0	0	0	0	1	0	1	1	1	0	0	0	0	0	0	0	0	0	0	0
ECS228	1	1	1	1	1	1	1	0.9	1	1	1	1	1	1	1	1	1	1	1	1	0.9	1	1	1	1	0	1	0.9	0.9	0.9	0	1	0	0.9	0.9	1	1	0.9	0	0	0	0	0	0	0	0	0	0	0
ECS229	1	1	1	0	0	0	0	1	0	0	0	0	0	0	0	0	0	0	0	0	0	0	0	0	0	0	0	0	0	0	1	0	0	0	0	0	0	0	0	0	0	0	0	0	0	0	0	0	0
[truncated: 57 more columns]
