# Supplementary material for: Deep sequencing reveals as-yet-undiscovered small RNAs in Escherichia coli
Source: BMC Genomics. 2011 Aug 24;12:428. doi: 10.1186/1471-2164-12-428 (PMC3175480; doi:10.1186/1471-2164-12-428)
Supplement: Additional File 11 — References for Additional Files. This is a reference list for Additional Files. [file 1471-2164-12-428-S11.XLS]

## Sheet: Additional File 11
Additional File 11 References for Additional Files
1	Aseev, L.V., Levandovskaya, A.A., Tchufistova, L.S., Scaptsova, N.V. and Boni, I.V. (2008) A new regulatory circuit in ribosomal protein operons: S2-mediated control of the rpsB-tsf expression in vivo. RNA, 14, 1882-1894.
2	Nechooshtan, G., Elgrably-Weiss, M., Sheaffer, A., Westhof, E. and Altuvia, S. (2009) A pH-responsive riboregulator. Genes Dev, 23, 2650-2662.
3	Chen, S., Lesnik, E.A., Hall, T.A., Sampath, R., Griffey, R.H., Ecker, D.J. and Blyn, L.B. (2002) A bioinformatics based approach to discover small RNA genes in the Escherichia coli genome. Biosystems, 65, 157-177.
4	Tjaden, B., Saxena, R.M., Stolyar, S., Haynor, D.R., Kolker, E. and Rosenow, C. (2002) Transcriptome analysis of Escherichia coli using high-density oligonucleotide probe arrays. Nucleic Acids Res, 30, 3732-3738.
5	Rivas, E., Klein, R.J., Jones, T.A. and Eddy, S.R. (2001) Computational identification of noncoding RNAs in E. coli by comparative genomics. Curr Biol, 11, 1369-1373.
6	Chen, S., Zhang, A., Blyn, L.B. and Storz, G. (2004) MicC, a second small-RNA regulator of Omp protein expression in Escherichia coli. J Bacteriol, 186, 6689-6697.
7	Argaman, L., Hershberg, R., Vogel, J., Bejerano, G., Wagner, E.G., Margalit, H. and Altuvia, S. (2001) Novel small RNA-encoding genes in the intergenic regions of Escherichia coli. Curr Biol, 11, 941-950.
8	Masse, E. and Gottesman, S. (2002) A small RNA regulates the expression of genes involved in iron metabolism in Escherichia coli. Proc Natl Acad Sci U S A, 99, 4620-4625.
9	Altuvia, S., Weinstein-Fischer, D., Zhang, A., Postow, L. and Storz, G. (1997) A small, stable RNA induced by oxidative stress: role as a pleiotropic regulator and antimutator. Cell, 90, 43-53.
10	Cho, B.K., Zengler, K., Qiu, Y., Park, Y.S., Knight, E.M., Barrett, C.L., Gao, Y. and Palsson, B.O. (2009) The transcription unit architecture of the Escherichia coli genome. Nat Biotechnol, 27, 1043-1049.
11	Dornenburg, J.E., Devita, A.M., Palumbo, M.J. and Wade, J.T. (2010) Widespread Antisense Transcription in Escherichia coli. MBio, 1.
12	Mendoza-Vargas, A., Olvera, L., Olvera, M., Grande, R., Vega-Alvarado, L., Taboada, B., Jimenez-Jacinto, V., Salgado, H., Juarez, K., Contreras-Moreira, B. et al. (2009) Genome-wide identification of transcription start sites, promoters and transcription factor binding sites in E. coli. PLoS One, 4, e7526.
13	Gama-Castro, S., Salgado, H., Peralta-Gil, M., Santos-Zavaleta, A., Muniz-Rascado, L., Solano-Lira, H., Jimenez-Jacinto, V., Weiss, V., Garcia-Sotelo, J.S., Lopez-Fuentes, A. et al. (2011) RegulonDB version 7.0: transcriptional regulation of Escherichia coli K-12 integrated within genetic sensory response units (Gensor Units). Nucleic Acids Res, 39, D98-105.
14	Wassarman, K.M., Repoila, F., Rosenow, C., Storz, G. and Gottesman, S. (2001) Identification of novel small RNAs using comparative genomics and microarrays. Genes Dev, 15, 1637-1651.
15	Vogel, J., Bartels, V., Tang, T.H., Churakov, G., Slagter-Jager, J.G., Huttenhofer, A. and Wagner, E.G. (2003) RNomics in Escherichia coli detects new sRNA species and indicates parallel transcriptional output in bacteria. Nucleic Acids Res, 31, 6435-6443.
16	Zhang, A., Wassarman, K.M., Rosenow, C., Tjaden, B.C., Storz, G. and Gottesman, S. (2003) Global analysis of small RNA and mRNA targets of Hfq. Mol Microbiol, 50, 1111-1124.
17	Saetrom, P., Sneve, R., Kristiansen, K.I., Snove, O., Jr., Grunfeld, T., Rognes, T. and Seeberg, E. (2005) Predicting non-coding RNA genes in Escherichia coli with boosted genetic programming. Nucleic Acids Res, 33, 3263-3270.
18	Kawano, M., Reynolds, A.A., Miranda-Rios, J. and Storz, G. (2005) Detection of 5'- and 3'-UTR-derived small RNAs and cis-encoded antisense RNAs in Escherichia coli. Nucleic Acids Res, 33, 1040-1050.
19	Yachie, N., Numata, K., Saito, R., Kanai, A. and Tomita, M. (2006) Prediction of non-coding and antisense RNA genes in Escherichia coli with Gapped Markov Model. Gene, 372, 171-181.
20	Raghavan, R., Groisman, EA., Ochman, H. (2011) Genome-wide detection of novel regulatory RNAs in E. coli. Genome Res. in press.
21	Baba, T., Ara, T., Hasegawa, M., Takai, Y., Okumura, Y., Baba, M., Datsenko, K.A., Tomita, M., Wanner, B.L. and Mori, H. (2006) Construction of Escherichia coli K-12 in-frame, single-gene knockout mutants: the Keio collection. Mol Syst Biol, 2, 2006 0008.
	]
